# Supplementary material for: Identification of immune subtypes of cervical squamous cell carcinoma predicting prognosis and immunotherapy responses
Source: J Transl Med. 2021 May 24;19:222. doi: 10.1186/s12967-021-02894-3 (PMC8142504; doi:10.1186/s12967-021-02894-3)
Supplement: Supplementary file 2 — Additional file 2. Table S1. Baseline clinical features for the cervical SCC patients in the training set and validationset. Table S2. The list of immune-related genes (IRGs). Table S3. The enriched 21 Kyoto Encyclopedia of Genes and Genomes (KEGG) pathwaysbetween sub1 and sub2. Table S4. The enriched 138 Gene Ontology (GO) biological pathways between sub1 and sub2. Table S5. The mutation frequencies of 45 driver genes of cervical SCC between sub1 and sub2. Table S6. 83 mRNAs significantly related to OS used to construct the random forest classifier. Table S7. 23-mRNA signature related to cervical SCC subtypes. [file 12967_2021_2894_MOESM2_ESM.xlsx]

## Sheet: Table-S1
Table S1：Baseline clinical features for the cervical SCC patients in the training set and validation set.
Characteristics	SCCH cohort		TCGA cohort		GEO cohort
	Number of cases（%）		Number of cases（%）		Number of cases（%）
	Sub 1	Sub 2	Sub 1	Sub 2	Sub 1	Sub 2
Age_Group
<60	21(75)	5(62)	94(75)	103(79)	N/A	N/A
>=60	7(25)	3(38)	30(24)	26(20)	N/A	N/A
Smoking_history_Category
<3	27(96)	8(100)	86(69)	84(65)	N/A	N/A
>=3	1(4)	0	24(19)	20(15)	N/A	N/A
Total_Number_of_Pregnancies
<=5	23(82)	5(62)	88(70)	90(69)	N/A	N/A
>5	5(18)	3(38)	19(15)	21(16)	N/A	N/A
Histologic_grade
G1	N/A	N/A	6(5)	8(6)	N/A	N/A
G2	N/A	N/A	54(43)	55(42)	N/A	N/A
G3	N/A	N/A	53(42)	50(38)	N/A	N/A
G4	N/A	N/A	1(1)	0	N/A	N/A
GX	N/A	N/A	7(6)	13(10)	N/A	N/A
High.risk.HPV
No	0	0	18(14)	19(15)	N/A	N/A
Yes	16(57)	2(25)	9(7)	9(7)	N/A	N/A
Lymphovascular_invasion_LVI
No	N/A	N/A	26(21)	25(19)	N/A	N/A
Yes	N/A	N/A	34(27)	35(27)	N/A	N/A
Corpus_involvement
No	N/A	N/A	34(27)	39(30)	N/A	N/A
Yes	N/A	N/A	10(8)	6(5)		N/A
Tumor Size (cm)*
	4.7 (4.075~5.225)	4.5 (4.35~5.6)	N/A	N/A	3 (1.7~3.8)	3 (2~4.2)
FIGO_stage
I	0	0	62(50)	64(49)	178(85)	80(88)
II	22(79)	2(25)	31(25)	32(25)	31(15)	11(12)
III	4(14)	4(50)	22(18)	21(16)	0	0
IV	2(7)	2(25)	6(5)	10(7)	0	0
T_stage
T1	0	0	66(53)	67(52)	N/A	N/A
T2	22(79)	2(25)	37(30)	32(25)	N/A	N/A
T3	4(14)	4(50)	9(7)	11(8)	N/A	N/A
T4	2(7)	2(25)	3(2)	8(6)	N/A	N/A
Lymph_node_status
N0	13(46)	5(62)	79(63)	80(62)	N/A	N/A
N1	15(54)	3(38)	30(24)	26(20)	N/A	N/A
Metastasis
M0	28(100)	8(100)	114(91)	121(93)	N/A	N/A
M1	0	0	7(6)	5(4)	N/A	N/A
Radiotherapy
No	0	0	17(14)	14(11)	N/A	N/A
Yes	28(100)	8(100)	63(50)	57(44)	N/A	N/A
Chemotherapy
No	0	0	59(47)	68(52)	N/A	N/A
Yes	28(100)	8(100)	66(53)	62(48)	N/A	N/A
PFS Status
No	16(57)	3(38)	22(18)	48(37)	192(92)	70(77)
Yes	12(43)	5(62)	94(75)	69(53)	17(8)	21(23)
Vital_status
live	25(89)	2(25)	101(81)	91(70)	N/A	N/A
dead	1(4)	6(75)	24(19)	39(30)	N/A	N/A

## Sheet: Table-S2
Table-S2: The list of immune-related genes (IRGs)
ImmPort		Gene signatures for 28 immune cell types		Gene signatures for 24 immune cell types, angiogenesis, and antigen presentation machinery		Gene signatures for 24 immune cell types		Immune related prosess
Symbol	Category	Symbol	Cell type	Symbol	Cell type	Symbol	Cell type
AZGP1	Antigen_Processing_and_Presentation	ADAM28	Activated B cell	CCL1	aDC	MS4A1	B cells	CD96	T and B cell activation
B2M	Antigen_Processing_and_Presentation	CD180	Activated B cell	EBI3	aDC	TCL1A	B cells	CD52	T and B cell activation
CALR	Antigen_Processing_and_Presentation	CD79B	Activated B cell	INDO	aDC	MS4A1	B cells	SEMA4D	T and B cell activation
CANX	Antigen_Processing_and_Presentation	BLK	Activated B cell	LAMP3	aDC	TCL1A	B cells	CXCL13	T and B cell activation
CD1A	Antigen_Processing_and_Presentation	CD19	Activated B cell	OAS3	aDC	HLA	B cells	SP140	T and B cell activation
CD1B	Antigen_Processing_and_Presentation	MS4A1	Activated B cell	ABCB4	B cells	PNOC	B cells	CCR7	T and B cell activation
CD1C	Antigen_Processing_and_Presentation	TNFRSF17	Activated B cell	BACH2	B cells	KIAA0125	B cells	CTSW	T and B cell activation
CD1D	Antigen_Processing_and_Presentation	IGHM	Activated B cell	BCL11A	B cells	CD19	B cells	DOCK2	T and B cell activation
CD1E	Antigen_Processing_and_Presentation	GNG7	Activated B cell	BLK	B cells	CR2	B cells	EVI2B	T and B cell activation
CD4	Antigen_Processing_and_Presentation	MICAL3	Activated B cell	BLNK	B cells	IGHG1	B cells	FCN1	T and B cell activation
CD8A	Antigen_Processing_and_Presentation	SPIB	Activated B cell	CCR9	B cells	FCRL2	B cells	KLRK1	T and B cell activation
CD8B	Antigen_Processing_and_Presentation	HLA-DOB	Activated B cell	CD19	B cells	BLK	B cells	FLI1	T and B cell activation
CD74	Antigen_Processing_and_Presentation	IGKC	Activated B cell	CD72	B cells	IGHG1	B cells	PLCL2	T and B cell activation
CREB1	Antigen_Processing_and_Presentation	PNOC	Activated B cell	COCH	B cells	COCH	B cells	FYB	T and B cell activation
CTSB	Antigen_Processing_and_Presentation	FCRL2	Activated B cell	CR2	B cells	OSBPL10	B cells	IPCEF1	T and B cell activation
CTSE	Antigen_Processing_and_Presentation	BACH2	Activated B cell	DTNB	B cells	IGHA1	B cells	PPP1R16B	T and B cell activation
CTSL1	Antigen_Processing_and_Presentation	CR2	Activated B cell	FCRL2	B cells	TNFRSF17	B cells	CCDC69	T and B cell activation
CTSS	Antigen_Processing_and_Presentation	TCL1A	Activated B cell	GLDC	B cells	ABCB4	B cells	STAP1	T and B cell activation
FCER1G	Antigen_Processing_and_Presentation	AKNA	Activated B cell	GNG7	B cells	BLNK	B cells	GPR18	T and B cell activation
FCGRT	Antigen_Processing_and_Presentation	ARHGAP25	Activated B cell	HLA-DOB	B cells	GLDC	B cells	ICOS	T and B cell activation
PDIA3	Antigen_Processing_and_Presentation	CCL21	Activated B cell	HLA-DQA1	B cells	MEF2C	B cells	GPR171	T and B cell activation
HFE	Antigen_Processing_and_Presentation	CD27	Activated B cell	IGHA1	B cells	MEF2C	B cells	GZMA	T and B cell activation
HLA-A	Antigen_Processing_and_Presentation	CD38	Activated B cell	IGHG1	B cells	IGHM	B cells	GZMB	T and B cell activation
HLA-B	Antigen_Processing_and_Presentation	CLEC17A	Activated B cell	IGHM	B cells	FAM30A	B cells	GZMK	T and B cell activation
HLA-C	Antigen_Processing_and_Presentation	CLEC9A	Activated B cell	IGKC	B cells	SPIB	B cells	IGJ	T and B cell activation
HLA-DMA	Antigen_Processing_and_Presentation	CLECL1	Activated B cell	IGL	B cells	BCL11A	B cells	IL2RB	T and B cell activation
HLA-DMB	Antigen_Processing_and_Presentation	AIM2	Activated CD4 T cell	KIAA0125	B cells	GNG7	B cells	IL2RG	T and B cell activation
HLA-DOA	Antigen_Processing_and_Presentation	BIRC3	Activated CD4 T cell	MEF2C	B cells	IGKC	B cells	IL7R	T and B cell activation
HLA-DOB	Antigen_Processing_and_Presentation	BRIP1	Activated CD4 T cell	MICAL3	B cells	CD72	B cells	ITGA4	T and B cell activation
HLA-DPA1	Antigen_Processing_and_Presentation	CCL20	Activated CD4 T cell	MS4A1	B cells	MICAL3	B cells	ITK	T and B cell activation
HLA-DPB1	Antigen_Processing_and_Presentation	CCL4	Activated CD4 T cell	OSBPL10	B cells	BCL11A	B cells	KLRB1	T and B cell activation
HLA-DQA1	Antigen_Processing_and_Presentation	CCL5	Activated CD4 T cell	PNOC	B cells	BACH2	B cells	LCK	T and B cell activation
HLA-DQA2	Antigen_Processing_and_Presentation	CCNB1	Activated CD4 T cell	QRSL1	B cells	IGL	B cells	LGALS2	T and B cell activation
HLA-DQB1	Antigen_Processing_and_Presentation	CCR7	Activated CD4 T cell	SCN3A	B cells	CCR9	B cells	LRMP	T and B cell activation
HLA-DRA	Antigen_Processing_and_Presentation	DUSP2	Activated CD4 T cell	SLC15A2	B cells	QRSL1	B cells	LTB	T and B cell activation
HLA-DRB1	Antigen_Processing_and_Presentation	ESCO2	Activated CD4 T cell	SPIB	B cells	DTNB	B cells	SH2D1A	T and B cell activation
HLA-DRB3	Antigen_Processing_and_Presentation	ETS1	Activated CD4 T cell	TCL1A	B cells	HLA	B cells	CXCL9	T and B cell activation
HLA-DRB4	Antigen_Processing_and_Presentation	EXO1	Activated CD4 T cell	TNFRSF17	B cells	SCN3A	B cells	NCF4	T and B cell activation
HLA-DRB5	Antigen_Processing_and_Presentation	EXOC6	Activated CD4 T cell	ABT1	CD8 T cells	QRSL1	B cells	GIMAP6	T and B cell activation
HLA-E	Antigen_Processing_and_Presentation	IARS	Activated CD4 T cell	AES	CD8 T cells	SLC15A2	B cells	IL21R	T and B cell activation
HLA-F	Antigen_Processing_and_Presentation	ITK	Activated CD4 T cell	APBA2	CD8 T cells	PRKCQ	T cells	TRAT1	T and B cell activation
HLA-G	Antigen_Processing_and_Presentation	KIF11	Activated CD4 T cell	ARHGAP8	CD8 T cells	CD3D	T cells	PLAC8	T and B cell activation
HLA-H	Antigen_Processing_and_Presentation	KNTC1	Activated CD4 T cell	C12orf47	CD8 T cells	CD3G	T cells	UBASH3A	T and B cell activation
MR1	Antigen_Processing_and_Presentation	NUF2	Activated CD4 T cell	C19orf6	CD8 T cells	CD28	T cells	POU2AF1	T and B cell activation
HSPA1A	Antigen_Processing_and_Presentation	PRC1	Activated CD4 T cell	C4orf15	CD8 T cells	LCK	T cells	RHOF	T and B cell activation
HSPA1B	Antigen_Processing_and_Presentation	PSAT1	Activated CD4 T cell	CAMLG	CD8 T cells	TRAT1	T cells	LAX1	T and B cell activation
HSPA1L	Antigen_Processing_and_Presentation	RGS1	Activated CD4 T cell	CD8A	CD8 T cells	PRKCQ	T cells	BANK1	T and B cell activation
HSPA2	Antigen_Processing_and_Presentation	RTKN2	Activated CD4 T cell	CD8B	CD8 T cells	BCL11B	T cells	SIRPG	T and B cell activation
HSPA4	Antigen_Processing_and_Presentation	SAMSN1	Activated CD4 T cell	CDKN2AIP	CD8 T cells	CD2	T cells	PRF1	T and B cell activation
HSPA5	Antigen_Processing_and_Presentation	SELL	Activated CD4 T cell	DNAJB1	CD8 T cells	LCK	T cells	DOCK10	T and B cell activation
HSPA6	Antigen_Processing_and_Presentation	TRAT1	Activated CD4 T cell	FLT3LG	CD8 T cells	TRBC1	T cells	PRKCB	T and B cell activation
HSPA8	Antigen_Processing_and_Presentation	ADRM1	Activated CD8 T cell	GADD45A	CD8 T cells	TRBC1	T cells	CRTAM	T and B cell activation
HSP90AA1	Antigen_Processing_and_Presentation	AHSA1	Activated CD8 T cell	GZMM	CD8 T cells	TRA	T cells	PTGDS	T and B cell activation
HSP90AB1	Antigen_Processing_and_Presentation	C1GALT1C1	Activated CD8 T cell	KLF9	CD8 T cells	ITM2A	T cells	PTPRC	T and B cell activation
ICAM1	Antigen_Processing_and_Presentation	CCT6B	Activated CD8 T cell	LEPROTL1	CD8 T cells	SH2D1A	T cells	PTPRCAP	T and B cell activation
IFNA1	Antigen_Processing_and_Presentation	CD37	Activated CD8 T cell	LIME1	CD8 T cells	CD6	T cells	TNFRSF17	T and B cell activation
IFNA2	Antigen_Processing_and_Presentation	CD3D	Activated CD8 T cell	MYST3	CD8 T cells	CD96	T cells	CCL19	T and B cell activation
IFNA4	Antigen_Processing_and_Presentation	CD3E	Activated CD8 T cell	PF4	CD8 T cells	NCALD	T cells	SELL	T and B cell activation
IFNA5	Antigen_Processing_and_Presentation	CD3G	Activated CD8 T cell	PPP1R2	CD8 T cells	GIMAP5	T cells	BCL11B	T and B cell activation
IFNA6	Antigen_Processing_and_Presentation	CD69	Activated CD8 T cell	PRF1	CD8 T cells	TRA	T cells	SLAMF1	T and B cell activation
IFNA7	Antigen_Processing_and_Presentation	CD8A	Activated CD8 T cell	PRR5	CD8 T cells	CD3E	T cells	TNFRSF1B	T and B cell activation
IFNA8	Antigen_Processing_and_Presentation	CETN3	Activated CD8 T cell	RBM3	CD8 T cells	SKAP1	T cells	CCR2	T and B cell activation
IFNA10	Antigen_Processing_and_Presentation	CSE1L	Activated CD8 T cell	SF1	CD8 T cells	TRA	T cells	TRAF3IP3	T and B cell activation
IFNA13	Antigen_Processing_and_Presentation	GEMIN6	Activated CD8 T cell	SFRS7	CD8 T cells	TRA	T cells	TCL1A	T and B cell activation
IFNA14	Antigen_Processing_and_Presentation	GNLY	Activated CD8 T cell	SLC16A7	CD8 T cells	CDC14A	Tcm	VNN2	T and B cell activation
IFNA16	Antigen_Processing_and_Presentation	GPT2	Activated CD8 T cell	TBCC	CD8 T cells	ATM	Tcm	PSTPIP1	T and B cell activation
IFNA17	Antigen_Processing_and_Presentation	GZMA	Activated CD8 T cell	THUMPD1	CD8 T cells	USP9Y	Tcm	CD2	T and B cell activation
IFNA21	Antigen_Processing_and_Presentation	GZMH	Activated CD8 T cell	TMC6	CD8 T cells	PCNX	Tcm	CD3G	T and B cell activation
IFNG	Antigen_Processing_and_Presentation	GZMK	Activated CD8 T cell	TSC22D3	CD8 T cells	ATM	Tcm	CD247	T and B cell activation
KIR2DL1	Antigen_Processing_and_Presentation	IL2RB	Activated CD8 T cell	VAMP2	CD8 T cells	FOXP1	Tcm	CD7	T and B cell activation
KIR2DL2	Antigen_Processing_and_Presentation	LCK	Activated CD8 T cell	ZEB1	CD8 T cells	KLF12	Tcm	CD8A	T and B cell activation
KIR2DL3	Antigen_Processing_and_Presentation	MPZL1	Activated CD8 T cell	ZFP36L2	CD8 T cells	ST3GAL1	Tcm	CD19	T and B cell activation
KIR2DL4	Antigen_Processing_and_Presentation	NKG7	Activated CD8 T cell	ZNF22	CD8 T cells	INPP4B	Tcm	MS4A1	T and B cell activation
KIR2DS1	Antigen_Processing_and_Presentation	PIK3IP1	Activated CD8 T cell	ZNF609	CD8 T cells	CASP8	Tcm	CD27	T and B cell activation
KIR2DS3	Antigen_Processing_and_Presentation	PTRH2	Activated CD8 T cell	ZNF91	CD8 T cells	MLL	Tcm	AIM2	T and B cell activation
KIR2DS4	Antigen_Processing_and_Presentation	TIMM13	Activated CD8 T cell	APBA2	Cytotoxic cells	PCM1	Tcm	CD37	T and B cell activation
KIR2DS5	Antigen_Processing_and_Presentation	ZAP70	Activated CD8 T cell	APOL3	Cytotoxic cells	RP11	Tcm	CYTIP	T and B cell activation
KIR3DL1	Antigen_Processing_and_Presentation	ABHD3	Central memory CD4 T cell	CTSW	Cytotoxic cells	PHC3	Tcm	CD69	T and B cell activation
KIR3DL2	Antigen_Processing_and_Presentation	AHNAK	Central memory CD4 T cell	DUSP2	Cytotoxic cells	NFATC3	Tcm	CD79A	T and B cell activation
KLRC1	Antigen_Processing_and_Presentation	ANXA2P2	Central memory CD4 T cell	GNLY	Cytotoxic cells	LOC202134	Tcm	FAM65B	T and B cell activation
KLRC2	Antigen_Processing_and_Presentation	AQP3	Central memory CD4 T cell	GZMA	Cytotoxic cells	TIMM8A	Tcm	KIAA0125	T and B cell activation
KLRC3	Antigen_Processing_and_Presentation	ATHL1	Central memory CD4 T cell	GZMH	Cytotoxic cells	ATF7IP	Tcm	P2RY14	T and B cell activation
KLRD1	Antigen_Processing_and_Presentation	BMI1	Central memory CD4 T cell	KLRB1	Cytotoxic cells	REPS1	Tcm	IFI44	interferon mediated signaling
LTA	Antigen_Processing_and_Presentation	BZW2	Central memory CD4 T cell	KLRD1	Cytotoxic cells	PSPC1	Tcm	IFI44L	interferon mediated signaling
CIITA	Antigen_Processing_and_Presentation	CD63	Central memory CD4 T cell	KLRF1	Cytotoxic cells	RPP38	Tcm	DDX58	interderon mediated signaling
MICA	Antigen_Processing_and_Presentation	COL4A1	Central memory CD4 T cell	KLRK1	Cytotoxic cells	HNRPH1	Tcm	IFI6	interferon mediated signaling
MICB	Antigen_Processing_and_Presentation	CYLD	Central memory CD4 T cell	NKG7	Cytotoxic cells	STX16	Tcm	IFI27	interferon mediated signaling
NFYA	Antigen_Processing_and_Presentation	ELMO2	Central memory CD4 T cell	RORA	Cytotoxic cells	CYLD	Tcm	IFIT2	interferon mediated signaling
NFYB	Antigen_Processing_and_Presentation	FYN	Central memory CD4 T cell	RUNX3	Cytotoxic cells	SNRPN	Tcm	IFIT1	interferon mediated signaling
NFYC	Antigen_Processing_and_Presentation	GLIPR1	Central memory CD4 T cell	SIGIRR	Cytotoxic cells	TRAF3IP3	Tcm	IFIT3	interferon mediated signaling
LGMN	Antigen_Processing_and_Presentation	GSS	Central memory CD4 T cell	WHAMMP3	Cytotoxic cells	NEFL	Tcm	CXCL10	interxeron mediated signaling
PSMB8	Antigen_Processing_and_Presentation	IFITM2	Central memory CD4 T cell	ZBTB16	Cytotoxic cells	POLR2J2	Tcm	MX1	interxeron mediated signaling
PSMC1	Antigen_Processing_and_Presentation	ITGB1	Central memory CD4 T cell	CCL13	DC	AQP3	Tcm	OAS1	interaeron mediated signaling
PSMC2	Antigen_Processing_and_Presentation	ITGB2	Central memory CD4 T cell	CCL17	DC	CG030	Tcm	OAS2	interaeron mediated signaling
PSMC3	Antigen_Processing_and_Presentation	KLF5	Central memory CD4 T cell	CCL22	DC	PDXDC2	Tcm	OAS3	interaeron mediated signaling
PSMC4	Antigen_Processing_and_Presentation	LSP1	Central memory CD4 T cell	CD209	DC	CLUAP1	Tcm	HERC5	intereeron mediated signaling
PSMC5	Antigen_Processing_and_Presentation	NDUFB9	Central memory CD4 T cell	HSD11B1	DC	DOCK9	Tcm	SAMD9	interaeron mediated signaling
PSMC6	Antigen_Processing_and_Presentation	PKM2	Central memory CD4 T cell	NPR1	DC	CYorf15B	Tcm	HERC6	intereeron mediated signaling
PSMD1	Antigen_Processing_and_Presentation	SFXN3	Central memory CD4 T cell	PPFIBP2	DC	CREBZF	Tcm	DDX60	interderon mediated signaling
PSMD2	Antigen_Processing_and_Presentation	SIRPG	Central memory CD4 T cell	ABHD2	Eosinophils	CEP68	Tcm	RTP4	interteron mediated signaling
PSMD3	Antigen_Processing_and_Presentation	SMAD4	Central memory CD4 T cell	ACACB	Eosinophils	TXK	Tcm	IFIH1	interferon mediated signaling
PSMD4	Antigen_Processing_and_Presentation	STX4	Central memory CD4 T cell	C9orf156	Eosinophils	SLC7A6	Tcm	STAT1	interteron mediated signaling
PSMD5	Antigen_Processing_and_Presentation	TRADD	Central memory CD4 T cell	CAT	Eosinophils	FYB	Tcm	TAP1	interaeron mediated signaling
PSMD7	Antigen_Processing_and_Presentation	VIM	Central memory CD4 T cell	CCR3	Eosinophils	MAP3K1	Tcm	OASL	interaeron mediated signaling
PSMD8	Antigen_Processing_and_Presentation	XRCC6	Central memory CD4 T cell	CLC	Eosinophils	TRA	Tem	RSAD2	interseron mediated signaling
PSMD10	Antigen_Processing_and_Presentation	ACTN4	Central memory CD8 T cell	CYSLTR2	Eosinophils	PRKY	Tem	ISG15	interseron mediated signaling
PSMD11	Antigen_Processing_and_Presentation	ADAM12	Central memory CD8 T cell	EMR1	Eosinophils	VIL2	Tem	STAT1	interteron mediated signaling
PSMD13	Antigen_Processing_and_Presentation	ADCY9	Central memory CD8 T cell	EPN2	Eosinophils	GDPD5	Tem	IGSF6	chemokine signaling, defense, and inflammatory responses
PSME1	Antigen_Processing_and_Presentation	F13A1	Central memory CD8 T cell	GALC	Eosinophils	CCR2	Tem	LILRB2	chemokine signaling, defense, and inflammatory reabonses
PSME1	Antigen_Processing_and_Presentation	FCER1G	Central memory CD8 T cell	GPR44	Eosinophils	MEFV	Tem	BTN3A3	chemokine signaling, defense, and inflammatory recdonses
PSME2	Antigen_Processing_and_Presentation	FCGR3B	Central memory CD8 T cell	HES1	Eosinophils	C7orf54	Tem	UBD	chemokine signaling, defense, and inflammatory resoonses
PSME2	Antigen_Processing_and_Presentation	FGF7	Central memory CD8 T cell	HIST1H1C	Eosinophils	FLI1	Tem	CXCL13	chemokine signaling, defense, and inflammatory rechonses
RELB	Antigen_Processing_and_Presentation	FKBP4	Central memory CD8 T cell	HRH4	Eosinophils	TBC1D5	Tem	GNLY	chemokine signaling, defense, and inflammatory relyonses
RFX5	Antigen_Processing_and_Presentation	GLUD1	Central memory CD8 T cell	IGSF2	Eosinophils	DDX17	Tem	CXCR6	chemokine signaling, defense, and inflammatory readonses
RFXAP	Antigen_Processing_and_Presentation	GM2A	Central memory CD8 T cell	IL5RA	Eosinophils	AKT3	Tem	CTSC	chemokine signaling, defense, and inflammatory rewionses
SLC10A2	Antigen_Processing_and_Presentation	GUSB	Central memory CD8 T cell	KBTBD11	Eosinophils	EWSR1	Tem	HCP5	chemokine signaling, defense, and inflammatory recionses
TAP1	Antigen_Processing_and_Presentation	IL1RN	Central memory CD8 T cell	KCNH2	Eosinophils	TBCD	Tem	PIM2	chemokine signaling, defense, and inflammatory recmonses
TAP2	Antigen_Processing_and_Presentation	NOL11	Central memory CD8 T cell	LRP5L	Eosinophils	CCR2	Tem	SP140	chemokine signaling, defense, and inflammatory readonses
TAPBP	Antigen_Processing_and_Presentation	NTRK1	Central memory CD8 T cell	MYO15B	Eosinophils	NFATC4	Tem	CCR7	chemokine signaling, defense, and inflammatory recnonses
THBS1	Antigen_Processing_and_Presentation	RARA	Central memory CD8 T cell	RCOR3	Eosinophils	LTK	Tem	CTSS	chemokine signaling, defense, and inflammatory recoonses
SHFM1	Antigen_Processing_and_Presentation	RNF128	Central memory CD8 T cell	RNASE2	Eosinophils	CHI3L2	TFH	CYBB	chemokine signaling, defense, and inflammatory reakonses
KLRC4	Antigen_Processing_and_Presentation	SIGLEC1	Central memory CD8 T cell	RRP12	Eosinophils	CXCL13	TFH	FCN1	chemokine signaling, defense, and inflammatory recfonses
AP3B1	Antigen_Processing_and_Presentation	TNFRSF11A	Central memory CD8 T cell	SIAH1	Eosinophils	MYO7A	TFH	TFEC	chemokine signaling, defense, and inflammatory redponses
RFXANK	Antigen_Processing_and_Presentation	TOX4	Central memory CD8 T cell	SMPD3	Eosinophils	CHGB	TFH	SEL1L3	chemokine signaling, defense, and inflammatory reedonses
PSMD6	Antigen_Processing_and_Presentation	UBA52	Central memory CD8 T cell	SYNJ1	Eosinophils	MYO7A	TFH	FYB	chemokine signaling, defense, and inflammatory reegonses
PSME3	Antigen_Processing_and_Presentation	ULBP1	Central memory CD8 T cell	TGIF1	Eosinophils	ICA1	TFH	GBP1	chemokine signaling, defense, and inflammatory reelonses
PSMD14	Antigen_Processing_and_Presentation	ATM	Effector memeory CD4 T cell	THBS1	Eosinophils	HEY1	TFH	LAMP3	chemokine signaling, defense, and inflammatory remeonses
CLEC4M	Antigen_Processing_and_Presentation	CASP3	Effector memeory CD4 T cell	THBS4	Eosinophils	CDK5R1	TFH	ADAMDEC1	chemokine signaling, defense, and inflammatory refaonses
IFI30	Antigen_Processing_and_Presentation	CASQ1	Effector memeory CD4 T cell	TIPARP	Eosinophils	ST8SIA1	TFH	GPR18	chemokine signaling, defense, and inflammatory refconses
PROCR	Antigen_Processing_and_Presentation	CD300E	Effector memeory CD4 T cell	TKTL1	Eosinophils	PDCD1	TFH	ICOS	chemokine signaling, defense, and inflammatory refhonses
ADRM1	Antigen_Processing_and_Presentation	DARS	Effector memeory CD4 T cell	ABCG2	iDC	BLR1	TFH	GPR171	chemokine signaling, defense, and inflammatory refionses
KIAA0368	Antigen_Processing_and_Presentation	DOCK9	Effector memeory CD4 T cell	BLVRB	iDC	KIAA1324	TFH	GZMH	chemokine signaling, defense, and inflammatory refmonses
TRPC4AP	Antigen_Processing_and_Presentation	EXOSC9	Effector memeory CD4 T cell	CARD9	iDC	PVALB	TFH	GZMB	chemokine signaling, defense, and inflammatory refmonses
CD209	Antigen_Processing_and_Presentation	EZH2	Effector memeory CD4 T cell	CD1A	iDC	ICA1	TFH	GZMK	chemokine signaling, defense, and inflammatory refmonses
UBXN1	Antigen_Processing_and_Presentation	GDE1	Effector memeory CD4 T cell	CD1B	iDC	TSHR	TFH	BIRC3	chemokine signaling, defense, and inflammatory refmonses
ERAP1	Antigen_Processing_and_Presentation	IL34	Effector memeory CD4 T cell	CD1C	iDC	C18orf1	TFH	IFNG	chemokine signaling, defense, and inflammatory refmonses
TAPBPL	Antigen_Processing_and_Presentation	NCOA4	Effector memeory CD4 T cell	CD1E	iDC	HEY1	TFH	IL2RG	chemokine signaling, defense, and inflammatory refmonses
KIR2DL5A	Antigen_Processing_and_Presentation	NEFL	Effector memeory CD4 T cell	CH25H	iDC	TOX	TFH	IL15	chemokine signaling, defense, and inflammatory refmonses
ERAP2	Antigen_Processing_and_Presentation	PDGFRL	Effector memeory CD4 T cell	CLEC10A	iDC	BLR1	TFH	IDO1	chemokine signaling, defense, and inflammatory refmonses
ULBP3	Antigen_Processing_and_Presentation	PTGS1	Effector memeory CD4 T cell	CSF1R	iDC	SLC7A10	TFH	CXCL10	chemokine signaling, defense, and inflammatory refmonses
ULBP2	Antigen_Processing_and_Presentation	REPS1	Effector memeory CD4 T cell	CTNS	iDC	SMAD1	TFH	IRF1	chemokine signaling, defense, and inflammatory refmonses
ULBP1	Antigen_Processing_and_Presentation	SCG2	Effector memeory CD4 T cell	F13A1	iDC	POMT1	TFH	ISG20	chemokine signaling, defense, and inflammatory refmonses
KIR3DL3	Antigen_Processing_and_Presentation	SDPR	Effector memeory CD4 T cell	FABP4	iDC	PASK	TFH	ITK	chemokine signaling, defense, and inflammatory refmonses
RAET1E	Antigen_Processing_and_Presentation	SIGLEC14	Effector memeory CD4 T cell	FZD2	iDC	MKL2	TFH	LAG3	chemokine signaling, defense, and inflammatory refmonses
RAET1L	Antigen_Processing_and_Presentation	SIGLEC6	Effector memeory CD4 T cell	GSTT1	iDC	PTPN13	TFH	LCK	chemokine signaling, defense, and inflammatory refmonses
UBR1	Antigen_Processing_and_Presentation	TAL1	Effector memeory CD4 T cell	GUCA1A	iDC	PASK	TFH	LYN	chemokine signaling, defense, and inflammatory refmonses
RAET1G	Antigen_Processing_and_Presentation	TFEC	Effector memeory CD4 T cell	HS3ST2	iDC	KCNK5	TFH	CXCL9	chemokine signaling, defense, and inflammatory refmonses
PDIA2	Antigen_Processing_and_Presentation	TIPIN	Effector memeory CD4 T cell	LMAN2L	iDC	C18orf1	TFH	NKG7	chemokine signaling, defense, and inflammatory refmonses
HAMP	Antimicrobials	TPK1	Effector memeory CD4 T cell	MMP12	iDC	ZNF764	TFH	TRAT1	chemokine signaling, defense, and inflammatory refmonses
PI3	Antimicrobials	UQCRB	Effector memeory CD4 T cell	MS4A6A	iDC	MAF	TFH	MGC29506	chemokine signaling, defense, and inflammatory refmonses
CAMP	Antimicrobials	USP9Y	Effector memeory CD4 T cell	NUDT9	iDC	MYO6	TFH	PLAC8	chemokine signaling, defense, and inflammatory refmonses
DEFB4	Antimicrobials	WIPF1	Effector memeory CD4 T cell	PDXK	iDC	SIRPG	TFH	POU2AF1	chemokine signaling, defense, and inflammatory refmonses
PPBP	Antimicrobials	ZCRB1	Effector memeory CD4 T cell	PPARG	iDC	THADA	TFH	CRTAM	chemokine signaling, defense, and inflammatory refmonses
REG3G	Antimicrobials	ACAP1	Effector memeory CD8 T cell	PREP	iDC	THADA	TFH	SLAMF8	chemokine signaling, defense, and inflammatory refmonses
CXCL14	Antimicrobials	APOL3	Effector memeory CD8 T cell	RAP1GAP	iDC	MAGEH1	TFH	PSMB9	chemokine signaling, defense, and inflammatory refmonses
CXCL16	Antimicrobials	ARHGAP10	Effector memeory CD8 T cell	SLC26A6	iDC	B3GAT1	TFH	PTPN7	chemokine signaling, defense, and inflammatory refmonses
SLPI	Antimicrobials	ATP10D	Effector memeory CD8 T cell	SLC7A8	iDC	MAF	TFH	SLAMF7	chemokine signaling, defense, and inflammatory refmonses
IL8	Antimicrobials	C3AR1	Effector memeory CD8 T cell	SYT17	iDC	SH3TC1	TFH	BCL2A1	chemokine signaling, defense, and inflammatory refmonses
CXCL10	Antimicrobials	CCR5	Effector memeory CD8 T cell	TACSTD2	iDC	HIST1H4K	TFH	TNFRSF17	chemokine signaling, defense, and inflammatory refmonses
CXCL9	Antimicrobials	CD160	Effector memeory CD8 T cell	TM7SF4	iDC	STK39	TFH	CCL5	chemokine signaling, defense, and inflammatory refmonses
CXCL5	Antimicrobials	CD55	Effector memeory CD8 T cell	VASH1	iDC	IL17A	Th17 cells	CCL8	chemokine signaling, defense, and inflammatory refmonses
CXCL11	Antimicrobials	CFLAR	Effector memeory CD8 T cell	APOE	Macrophages	IL17A	Th17 cells	CCL13	chemokine signaling, defense, and inflammatory refmonses
CXCL6	Antimicrobials	CMKLR1	Effector memeory CD8 T cell	ATG7	Macrophages	IL17RA	Th17 cells	CCL18	chemokine signaling, defense, and inflammatory refmonses
CXCL1	Antimicrobials	DAPP1	Effector memeory CD8 T cell	BCAT1	Macrophages	RORC	Th17 cells	CCL19	chemokine signaling, defense, and inflammatory refmonses
CXCL12	Antimicrobials	FCRL6	Effector memeory CD8 T cell	CCL7	Macrophages	FOXP3	TReg	CXCL11	chemokine signaling, defense, and inflammatory refmonses
CXCL13	Antimicrobials	FLT3LG	Effector memeory CD8 T cell	CD163	Macrophages	FOXP3	TReg	SELL	chemokine signaling, defense, and inflammatory refmonses
CXCL2	Antimicrobials	GZMM	Effector memeory CD8 T cell	CD68	Macrophages	CD8B	CD8 T cells	SAMSN1	chemokine signaling, defense, and inflammatory refmonses
PF4	Antimicrobials	HAPLN3	Effector memeory CD8 T cell	CD84	Macrophages	CD8A	CD8 T cells	RTP4	chemokine signaling, defense, and inflammatory refmonses
XCL1	Antimicrobials	HLA-DMB	Effector memeory CD8 T cell	CHI3L1	Macrophages	CD8B	CD8 T cells	CLEC7A	chemokine signaling, defense, and inflammatory refmonses
CXCL3	Antimicrobials	HLA-DPA1	Effector memeory CD8 T cell	CHIT1	Macrophages	PF4	CD8 T cells	TAP1	chemokine signaling, defense, and inflammatory refmonses
DEFB103A	Antimicrobials	HLA-DPB1	Effector memeory CD8 T cell	CLEC5A	Macrophages	PRR5	CD8 T cells	WARS	chemokine signaling, defense, and inflammatory refmonses
CCL13	Antimicrobials	IFI16	Effector memeory CD8 T cell	COL8A2	Macrophages	SF1	CD8 T cells	PLA2G7	chemokine signaling, defense, and inflammatory refmonses
CCL1	Antimicrobials	LIME1	Effector memeory CD8 T cell	COLEC12	Macrophages	LIME1	CD8 T cells	ZBED2	chemokine signaling, defense, and inflammatory refmonses
DEFB1	Antimicrobials	LTK	Effector memeory CD8 T cell	CTSK	Macrophages	DNAJB1	CD8 T cells	NPL	chemokine signaling, defense, and inflammatory refmonses
CCL8	Antimicrobials	NFKBIA	Effector memeory CD8 T cell	CXCL5	Macrophages	ARHGAP8	CD8 T cells	RUNX3	chemokine signaling, defense, and inflammatory refmonses
ELANE	Antimicrobials	SETD7	Effector memeory CD8 T cell	CYBB	Macrophages	GZMM	CD8 T cells	VNN2	chemokine signaling, defense, and inflammatory refmonses
DEFB103B	Antimicrobials	SIK1	Effector memeory CD8 T cell	DNASE2B	Macrophages	SLC16A7	CD8 T cells	CD3G	chemokine signaling, defense, and inflammatory refmonses
DEFA3	Antimicrobials	TRIB2	Effector memeory CD8 T cell	EMP1	Macrophages	SFRS7	CD8 T cells	IL32	chemokine signaling, defense, and inflammatory refmonses
DEFA1	Antimicrobials	ACP5	Gamma delta T cell	FDX1	Macrophages	APBA2	CD8 T cells	CD8B	chemokine signaling, defense, and inflammatory refmonses
TMSB10	Antimicrobials	AQP9	Gamma delta T cell	FN1	Macrophages	C4orf15	CD8 T cells	CD19	chemokine signaling, defense, and inflammatory refmonses
DEFA6	Antimicrobials	BTN3A2	Gamma delta T cell	GM2A	Macrophages	LEPROTL1	CD8 T cells	CD86	chemokine signaling, defense, and inflammatory refmonses
DEFA5	Antimicrobials	C1orf54	Gamma delta T cell	GPC4	Macrophages	ZFP36L2	CD8 T cells	AIM2	chemokine signaling, defense, and inflammatory refmonses
DEFA4	Antimicrobials	CARD8	Gamma delta T cell	KAL1	Macrophages	GADD45A	CD8 T cells	CD38	chemokine signaling, defense, and inflammatory refmonses
LCN2	Antimicrobials	CCL18	Gamma delta T cell	MARCO	Macrophages	ZFP36L2	CD8 T cells	CYTIP	chemokine signaling, defense, and inflammatory refmonses
LCN1	Antimicrobials	CD209	Gamma delta T cell	ME1	Macrophages	MYST3	CD8 T cells	LOC96610	chemokine signaling, defense, and inflammatory refmonses
COLEC10	Antimicrobials	CD33	Gamma delta T cell	MS4A4A	Macrophages	ZEB1	CD8 T cells	CD69	chemokine signaling, defense, and inflammatory refmonses
BPI	Antimicrobials	CD36	Gamma delta T cell	MSR1	Macrophages	ZNF609	CD8 T cells	CD79A	chemokine signaling, defense, and inflammatory refmonses
S100A9	Antimicrobials	CDK5	Gamma delta T cell	PCOLCE2	Macrophages	C12orf47	CD8 T cells	SPRY2	extracellular matrix and inflammatory response genes
S100A8	Antimicrobials	IL10RB	Gamma delta T cell	PTGDS	Macrophages	THUMPD1	CD8 T cells	ABCA8	extracellular matrix and inflammatory response genes
DCD	Antimicrobials	KLRF1	Gamma delta T cell	RAI14	Macrophages	VAMP2	CD8 T cells	CDO1	extracellular matrix and inflammatory response genes
LCN6	Antimicrobials	LGALS1	Gamma delta T cell	SCARB2	Macrophages	ZNF91	CD8 T cells	SORBS1	extracellular matrix and inflammatory response genes
S100A12	Antimicrobials	MAPK7	Gamma delta T cell	SCG5	Macrophages	ZNF22	CD8 T cells	CHL1	extracellular matrix and inflammatory response genes
HTN3	Antimicrobials	KLHL7	Gamma delta T cell	SGMS1	Macrophages	TMC6	CD8 T cells	LYVE1	extracellular matrix and inflammatory response genes
LCN8	Antimicrobials	KRT80	Gamma delta T cell	SULT1C2	Macrophages	DNAJB1	CD8 T cells	ADAMTS5	extracellular matrix and inflammatory response genes
LOC728358	Antimicrobials	LAMC1	Gamma delta T cell	ABCC4	Mast cells	FLT3LG	CD8 T cells	WIF1	extracellular matrix and inflammatory response genes
CCR10	Antimicrobials	LCORL	Gamma delta T cell	ADCYAP1	Mast cells	CDKN2AIP	CD8 T cells	CIDEA	extracellular matrix and inflammatory response genes
CELA1	Antimicrobials	LMNB1	Gamma delta T cell	CALB2	Mast cells	TSC22D3	CD8 T cells	CMA1	extracellular matrix and inflammatory response genes
DEFB106A	Antimicrobials	MEIS3P1	Gamma delta T cell	CEACAM8	Mast cells	TBCC	CD8 T cells	ADH1B	extracellular matrix and inflammatory response genes
PENK	Antimicrobials	MPL	Gamma delta T cell	CMA1	Mast cells	RBM3	CD8 T cells	CNN1	extracellular matrix and inflammatory response genes
BPIL2	Antimicrobials	FABP1	Gamma delta T cell	CPA3	Mast cells	ABT1	CD8 T cells	COL17A1	extracellular matrix and inflammatory response genes
MMP12	Antimicrobials	FABP5	Gamma delta T cell	CTSG	Mast cells	C19orf6	CD8 T cells	AKR1C2	extracellular matrix and inflammatory response genes
BPIL3	Antimicrobials	FADD	Gamma delta T cell	ELA2	Mast cells	CAMLG	CD8 T cells	CFD	extracellular matrix and inflammatory response genes
LEAP2	Antimicrobials	MFAP3L	Gamma delta T cell	GATA2	Mast cells	PPP1R2	CD8 T cells	DPT	extracellular matrix and inflammatory response genes
SFTPD	Antimicrobials	MINPP1	Gamma delta T cell	HDC	Mast cells	AES	CD8 T cells	EDNRB	extracellular matrix and inflammatory response genes
LCN9	Antimicrobials	RPS24	Gamma delta T cell	HPGD	Mast cells	KLF9	CD8 T cells	EGR3	extracellular matrix and inflammatory response genes
BPIL1	Antimicrobials	RPS7	Gamma delta T cell	HPGDS	Mast cells	PRF1	CD8 T cells	ELN	extracellular matrix and inflammatory response genes
PTGDS	Antimicrobials	RPS9	Gamma delta T cell	KIT	Mast cells	TRD	Tgd	MECOM	extracellular matrix and inflammatory response genes
TMSB4X	Antimicrobials	DBNL	Gamma delta T cell	LINC01140	Mast cells	TARP	Tgd	FABP4	extracellular matrix and inflammatory response genes
PGLYRP1	Antimicrobials	CCL13	Gamma delta T cell	MAOB	Mast cells	C1orf61	Tgd	FCER1A	extracellular matrix and inflammatory response genes
ZC3HAV1	Antimicrobials	CD22	Immature B cell	MLPH	Mast cells	TRGV9	Tgd	FHL1	extracellular matrix and inflammatory response genes
TMSB15A	Antimicrobials	CYBB	Immature B cell	MPO	Mast cells	CD160	Tgd	FIGF	extracellular matrix and inflammatory response genes
S100B	Antimicrobials	FAM129C	Immature B cell	MS4A2	Mast cells	TARP	Tgd	FMO2	extracellular matrix and inflammatory response genes
S100A13	Antimicrobials	FCRL1	Immature B cell	NR0B1	Mast cells	FEZ1	Tgd	ACTG2	extrceellular matrix and inflammatory response genes
S100A6	Antimicrobials	FCRL3	Immature B cell	PPM1H	Mast cells	LOC643313	NK cells	NFIB	extrceellular matrix and inflammatory response genes
DEFB119	Antimicrobials	FCRL5	Immature B cell	PRG2	Mast cells	GAGE2	NK cells	FOSB	extracellular matrix and inflammatory response genes
DEFB107A	Antimicrobials	FCRLA	Immature B cell	PTGS1	Mast cells	ZNF747	NK cells	GSPT2	extracellular matrix and inflammatory response genes
DEFB105A	Antimicrobials	HDAC9	Immature B cell	SCG2	Mast cells	XCL1	NK cells	BHMT2	extracellular matrix and inflammatory response genes
SERPIND1	Antimicrobials	HLA-DQA1	Immature B cell	SIGLEC6	Mast cells	XCL2	NK cells	DARC	extracellular matrix and inflammatory response genes
DEFB129	Antimicrobials	HVCN1	Immature B cell	SLC18A2	Mast cells	AF107846	NK cells	PCOLCE2	extracellular matrix and inflammatory response genes
DEFB127	Antimicrobials	KIAA0226	Immature B cell	SLC24A3	Mast cells	SLC30A5	NK cells	GHR	extracellular matrix and inflammatory response genes
S100P	Antimicrobials	NCF1	Immature B cell	TAL1	Mast cells	NM	NK cells	GPC3	extracellular matrix and inflammatory response genes
S100A7	Antimicrobials	NCF1B	Immature B cell	TPSAB1	Mast cells	MCM3AP	NK cells	RBMS3	extracellular matrix and inflammatory response genes
DEFB104A	Antimicrobials	P2RY10	Immature B cell	TPSB2	Mast cells	TBXA2R	NK cells	GI1	extracellular matrix and inflammatory response genes
DEFB126	Antimicrobials	SP100	Immature B cell	VWA5A	Mast cells	CDC5L	NK cells	GPD1	extracellular matrix and inflammatory response genes
DEFB106B	Antimicrobials	TXNIP	Immature B cell	ALPL	Neutrophils	LOC730096	NK cells	ANK2	extracellular matrix and inflammatory response genes
DEFB104B	Antimicrobials	STAP1	Immature B cell	BST1	Neutrophils	FUT5	NK cells	CXCL2	extracellular matrix and inflammatory response genes
DEFB107B	Antimicrobials	TAGAP	Immature B cell	CD93	Neutrophils	FGF18	NK cells	HLF	extracellular matrix and inflammatory response genes
PGLYRP3	Antimicrobials	ZCCHC2	Immature B cell	CEACAM3	Neutrophils	MRC2	NK cells	ACACB	extracellular matrix and inflammatory response genes
PGLYRP2	Antimicrobials	AICDA	Memory B cell	CREB5	Neutrophils	RP5	NK cells	HOXA5	extracellular matrix and inflammatory response genes
S100A10	Antimicrobials	CCNA2	Memory B cell	CRISPLD2	Neutrophils	SPN	NK cells	HOXA7	extracellular matrix and inflammatory response genes
S100A2	Antimicrobials	CDKN3	Memory B cell	CSF3R	Neutrophils	PSMD4	NK cells	HOXA9	extracellular matrix and inflammatory response genes
DEFB125	Antimicrobials	CLCN5	Memory B cell	CYP4F3	Neutrophils	PRX	NK cells	HOXA10	extracellular matrix and inflammatory response genes
DEFB123	Antimicrobials	ENPP1	Memory B cell	DYSF	Neutrophils	FZR1	NK cells	HTR2B	extracellular matrix and inflammatory response genes
DEFB105B	Antimicrobials	FCER1A	Memory B cell	FCAR	Neutrophils	ZNF205	NK cells	LOC339524	extracellular matrix and inflammatory response genes
DEFB132	Antimicrobials	FCRL4	Memory B cell	FCGR3B	Neutrophils	AL080130	NK cells	APOD	extracellular matrix and inflammatory response genes
C20orf185	Antimicrobials	MYC	Memory B cell	FLJ11151	Neutrophils	ZNF528	NK cells	IGF1	extracellular matrix and inflammatory response genes
LCN12	Antimicrobials	RUNX2	Memory B cell	FPR1	Neutrophils	MAPRE3	NK cells	IL6	extracellular matrix and inflammatory response genes
PGLYRP4	Antimicrobials	SORL1	Memory B cell	FPRL1	Neutrophils	BCL2	NK cells	ITGA7	extracellular matrix and inflammatory response genes
S100A11	Antimicrobials	SOX5	Memory B cell	G0S2	Neutrophils	NM	NK cells	LAMA2	extracellular matrix and inflammatory response genes
S100A5	Antimicrobials	STAT5A	Memory B cell	HIST1H2BC	Neutrophils	ARL6IP2	NK cells	LEP	extracellular matrix and inflammatory response genes
S100A3	Antimicrobials	STAT5B	Memory B cell	HPSE	Neutrophils	SPN	NK cells	LPL	extracellular matrix and inflammatory response genes
S100A1	Antimicrobials	TLR9	Memory B cell	IL8RA	Neutrophils	FZR1	NK cells	MAB21L1	extracellular matrix and inflammatory response genes
DEFB128	Antimicrobials	CCL3L1	Regulatory T cell	IL8RB	Neutrophils	PDLIM4	NK cells	MAOA	extracellular matrix and inflammatory response genes
DEFB108B	Antimicrobials	CD72	Regulatory T cell	KCNJ15	Neutrophils	NM	NK cells	MATN2	extracellular matrix and inflammatory response genes
HTN1	Antimicrobials	CLEC5A	Regulatory T cell	LILRB2	Neutrophils	LDB3	NK cells	MEOX1	extracellular matrix and inflammatory response genes
LMBR1L	Antimicrobials	FOXP3	Regulatory T cell	MGAM	Neutrophils	ADARB1	NK cells	MEOX2	extracellular matrix and inflammatory response genes
S100A7A	Antimicrobials	ITGA4	Regulatory T cell	MME	Neutrophils	SMEK1	NK cells	MFAP4	extracellular matrix and inflammatory response genes
DEFB118	Antimicrobials	L1CAM	Regulatory T cell	PDE4B	Neutrophils	TCTN2	NK cells	MME	extracellular matrix and inflammatory response genes
COLEC12	Antimicrobials	LIPA	Regulatory T cell	S100A12	Neutrophils	TINAGL1	NK cells	ASPA	extracellular matrix and inflammatory response genes
TMSB4Y	Antimicrobials	LRP1	Regulatory T cell	SIGLEC5	Neutrophils	IGFBP5	NK cells	MT1M	extracellular matrix and inflammatory response genes
DEFB131	Antimicrobials	LRRC42	Regulatory T cell	SLC22A4	Neutrophils	ALDH1B1	NK cells	MYH11	extracellular matrix and inflammatory response genes
DEFB134	Antimicrobials	MARCO	Regulatory T cell	SLC25A37	Neutrophils	NCR1	NK cells	NTRK2	extracellular matrix and inflammatory response genes
DEFB130	Antimicrobials	MMP12	Regulatory T cell	TECPR2	Neutrophils	NCR1	NK cells	OGN	extracellular matrix and inflammatory response genes
DEFB124	Antimicrobials	MNDA	Regulatory T cell	TNFRSF10C	Neutrophils	NCR1	NK cells	OXTR	extracellular matrix and inflammatory response genes
DEFB121	Antimicrobials	MRC1	Regulatory T cell	VNN3	Neutrophils	KIR3DL2	NK CD56dim cells	PCK1	extracellular matrix and inflammatory response genes
DEFB116	Antimicrobials	MS4A6A	Regulatory T cell	DUSP4	NK CD56bright cells	KIR3DL2	NK CD56dim cells	PDE1A	extracellular matrix and inflammatory response genes
DEFB115	Antimicrobials	PELO	Regulatory T cell	FOXJ1	NK CD56bright cells	SPON2	NK CD56dim cells	PDE2A	extracellular matrix and inflammatory response genes
DEFB114	Antimicrobials	PLEK	Regulatory T cell	LPCAT4	NK CD56bright cells	KIR2DL3	NK CD56dim cells	PDK4	extracellular matrix and inflammatory response genes
DEFB113	Antimicrobials	PRSS23	Regulatory T cell	MADD	NK CD56bright cells	GZMB	NK CD56dim cells	PLA2G2A	extracellular matrix and inflammatory response genes
DEFB112	Antimicrobials	PTGIR	Regulatory T cell	2014-03-06	NK CD56bright cells	KIR3DS1	NK CD56dim cells	PLIN1	extracellular matrix and inflammatory response genes
DEFB110	Antimicrobials	ST8SIA4	Regulatory T cell	MPPED1	NK CD56bright cells	KIR3DL1	NK CD56dim cells	FXYD1	extracellular matrix and inflammatory response genes
TMSB15B	Antimicrobials	STAB1	Regulatory T cell	MUC3B	NK CD56bright cells	FLJ20699	NK CD56dim cells	PPARG	extracellular matrix and inflammatory response genes
DEFB133	Antimicrobials	B3GAT1	T follicular helper cell	NIBP	NK CD56bright cells	TMEPAI	NK CD56dim cells	TESC	extracellular matrix and inflammatory response genes
S100Z	Antimicrobials	CDK5R1	T follicular helper cell	PLA2G6	NK CD56bright cells	KIR3DL2	NK CD56dim cells	PPP1R1A	extracellular matrix and inflammatory response genes
MAVS	Antimicrobials	PDCD1	T follicular helper cell	RRAD	NK CD56bright cells	IL21R	NK CD56dim cells	PID1	extracellular matrix and inflammatory response genes
TMSL3	Antimicrobials	BCL6	T follicular helper cell	XCL1	NK CD56bright cells	KIR3DL2	NK CD56dim cells	PROS1	extracellular matrix and inflammatory response genes
S100A14	Antimicrobials	CD200	T follicular helper cell	EDG8	NK CD56dim cells	KIR3DL3	NK CD56dim cells	C8orf4	extrceellular matrix and inflammatory response genes
LCN10	Antimicrobials	CD83	T follicular helper cell	FLJ20699	NK CD56dim cells	KIR2DS5	NK CD56dim cells	SEMA3G	extrceellular matrix and inflammatory response genes
S100A16	Antimicrobials	CD84	T follicular helper cell	GTF3C1	NK CD56dim cells	KIR2DS2	NK CD56dim cells	PTN	extrceellular matrix and inflammatory response genes
DEFB137	Antimicrobials	FGF2	T follicular helper cell	GZMB	NK CD56dim cells	GTF3C1	NK CD56dim cells	JAM2	extrceellular matrix and inflammatory response genes
DEFB136	Antimicrobials	GPR18	T follicular helper cell	IL21R	NK CD56dim cells	KIR2DS1	NK CD56dim cells	PROL1	extrceellular matrix and inflammatory response genes
DEFB117	Antimicrobials	CEBPA	T follicular helper cell	KIR2DL3	NK CD56dim cells	EDG8	NK CD56dim cells	RBP4	extrceellular matrix and inflammatory response genes
DEFB111	Antimicrobials	CECR1	T follicular helper cell	KIR2DS1	NK CD56dim cells	CD209	DC	S100B	extrceellular matrix and inflammatory response genes
ZC3HAV1L	Antimicrobials	CLEC10A	T follicular helper cell	KIR2DS2	NK CD56dim cells	CCL17	DC	CIDEC	extrceellular matrix and inflammatory response genes
S100A7L2	Antimicrobials	CLEC4A	T follicular helper cell	KIR2DS5	NK CD56dim cells	HSD11B1	DC	TAC1	extrceellular matrix and inflammatory response genes
LOC731414	Antimicrobials	CSF1R	T follicular helper cell	KIR3DL1	NK CD56dim cells	CCL13	DC	TF	extrceellular matrix and inflammatory response genes
LOC730963	Antimicrobials	CTSS	T follicular helper cell	KIR3DL2	NK CD56dim cells	CCL22	DC	TGFBR3	extrceellular matrix and inflammatory response genes
COLEC2	Antimicrobials	DMN	T follicular helper cell	KIR3DL3	NK CD56dim cells	PPFIBP2	DC	THBS4	extrceellular matrix and inflammatory response genes
DEFB4P	Antimicrobials	DPP4	T follicular helper cell	KIR3DS1	NK CD56dim cells	NPR1	DC	TIMP4	extrceellular matrix and inflammatory response genes
C20orf186	Antimicrobials	LRRC32	T follicular helper cell	SPON2	NK CD56dim cells	CD1B	iDC	TSPAN7	extrceellular matrix and inflammatory response genes
IFNAR1	Antimicrobials	MC5R	T follicular helper cell	TMEPAI	NK CD56dim cells	VASH1	iDC	CLDN5	extrceellular matrix and inflammatory response genes
AZU1	Antimicrobials	MICA	T follicular helper cell	ADARB1	NK cells	F13A1	iDC	C6	extrceellular matrix and inflammatory response genes
LOC729523	Antimicrobials	NCAM1	T follicular helper cell	AF107846	NK cells	CD1E	iDC	C7	extrceellular matrix and inflammatory response genes
LOC100130154	Antimicrobials	NCR2	T follicular helper cell	ALDH1B1	NK cells	MMP12	iDC	ZBTB16	extrceellular matrix and inflammatory response genes
LOC100134379	Antimicrobials	NRP1	T follicular helper cell	APBB2	NK cells	FABP4	iDC	RERGL	extrceellular matrix and inflammatory response genes
LOC100134289	Antimicrobials	PDCD1LG2	T follicular helper cell	ATL2	NK cells	CLEC10A	iDC	MMRN2	extrceellular matrix and inflammatory response genes
LOC100129216	Antimicrobials	PDCD6	T follicular helper cell	BCL2	NK cells	SYT17	iDC	PDGFD	extrceellular matrix and inflammatory response genes
DEFA1A3	Antimicrobials	PRDX1	T follicular helper cell	CDC5L	NK cells	MS4A6A	iDC	CAV2	extrceellular matrix and inflammatory response genes
LOC100131433	Antimicrobials	RAE1	T follicular helper cell	FGF18	NK cells	CTNS	iDC	AOC3	extrceellular matrix and inflammatory response genes
LCN1L1	Antimicrobials	RAET1E	T follicular helper cell	FUT5	NK cells	GUCA1A	iDC	SOCS2	extrceellular matrix and inflammatory response genes
S100G	Antimicrobials	SIGLEC7	T follicular helper cell	FZR1	NK cells	CARD9	iDC	WISP2	extrceellular matrix and inflammatory response genes
LOC648637	Antimicrobials	SIGLEC9	T follicular helper cell	GAGE2A	NK cells	CD1E	iDC	GYG2	extrceellular matrix and inflammatory response genes
LOC100130969	Antimicrobials	TYRO3	T follicular helper cell	IGFBP5	NK cells	ABCG2	iDC	CH25H	extrceellular matrix and inflammatory response genes
LOC100133267	Antimicrobials	CHST12	T follicular helper cell	KANK2	NK cells	CD1A	iDC	CLDN8	extrceellular matrix and inflammatory response genes
LOC100133128	Antimicrobials	CLIC3	T follicular helper cell	LDB3	NK cells	PPARG	iDC	IL33	extrceellular matrix and inflammatory response genes
LOC100128174	Antimicrobials	IVNS1ABP	T follicular helper cell	MAPRE3	NK cells	RAP1GAP	iDC	CHRDL1	extrceellular matrix and inflammatory response genes
TCHHL1	Antimicrobials	KIR2DL2	T follicular helper cell	MCM3AP	NK cells	SLC7A8	iDC	ADIPOQ	extrceellular matrix and inflammatory response genes
TINAGL1	Antimicrobials	LGMN	T follicular helper cell	MRC2	NK cells	GSTT1	iDC	ITM2A	extrceellular matrix and inflammatory response genes
IFNGR1	Antimicrobials	CD70	Type 1 T helper cell	NCR1	NK cells	NM	iDC	CD36	extrceellular matrix and inflammatory response genes
SLC22A17	Antimicrobials	TBX21	Type 1 T helper cell	PDLIM4	NK cells	FZD2	iDC
WFIKKN1	Antimicrobials	ADAM8	Type 1 T helper cell	PRX	NK cells	CSF1R	iDC
WFDC2	Antimicrobials	AHCYL2	Type 1 T helper cell	PSMD4	NK cells	HS3ST2	iDC
IL6	Antimicrobials	ALCAM	Type 1 T helper cell	RP5-886K2.1	NK cells	CH25H	iDC
UMODL1	Antimicrobials	B3GALNT1	Type 1 T helper cell	SGMS1	NK cells	LMAN2L	iDC
TGFB1	Antimicrobials	BBS12	Type 1 T helper cell	SLC30A5	NK cells	SLC26A6	iDC
PF4V1	Antimicrobials	BST1	Type 1 T helper cell	SMEK1	NK cells	BLVRB	iDC
MMP9	Antimicrobials	CD151	Type 1 T helper cell	SPN	NK cells	NUDT9	iDC
KAL1	Antimicrobials	CD47	Type 1 T helper cell	TBXA2R	NK cells	PREP	iDC
TLR4	Antimicrobials	CD48	Type 1 T helper cell	TCTN2	NK cells	TM7SF4	iDC
IFNG	Antimicrobials	CD52	Type 1 T helper cell	TINAGL1	NK cells	TACSTD2	iDC
SPAG11B	Antimicrobials	CD53	Type 1 T helper cell	TRPV6	NK cells	CD1C	iDC
A2M	Antimicrobials	CD59	Type 1 T helper cell	XCL1	NK cells	CCL1	aDC
CTSL1	Antimicrobials	CD6	Type 1 T helper cell	XCL2	NK cells	EBI3	aDC
NFKB1	Antimicrobials	CD68	Type 1 T helper cell	ZNF205	NK cells	INDO	aDC
APOBEC3G	Antimicrobials	CD7	Type 1 T helper cell	ZNF528	NK cells	LAMP3	aDC
FABP6	Antimicrobials	CD96	Type 1 T helper cell	ZNF747	NK cells	OAS3	aDC
NOD2	Antimicrobials	CFHR3	Type 1 T helper cell	IL3RA	pDC	IL3RA	pDC
MBL2	Antimicrobials	CHRM3	Type 1 T helper cell	BCL11B	T cells	IL5RA	Eosinophils
SFTPA1B	Antimicrobials	CLEC7A	Type 1 T helper cell	CD2	T cells	KCNH2	Eosinophils
RBP1	Antimicrobials	COL23A1	Type 1 T helper cell	CD28	T cells	TKTL1	Eosinophils
TLR2	Antimicrobials	COL4A4	Type 1 T helper cell	CD3D	T cells	IL5RA	Eosinophils
SLC40A1	Antimicrobials	COL5A3	Type 1 T helper cell	CD3E	T cells	EMR1	Eosinophils
PLAU	Antimicrobials	DAB1	Type 1 T helper cell	CD3G	T cells	KCNH2	Eosinophils
IL1B	Antimicrobials	DLEU7	Type 1 T helper cell	CD6	T cells	CCR3	Eosinophils
PAEP	Antimicrobials	DOC2B	Type 1 T helper cell	CD96	T cells	ACACB	Eosinophils
HFE2	Antimicrobials	EMP1	Type 1 T helper cell	GIMAP5	T cells	THBS1	Eosinophils
MUC5AC	Antimicrobials	F12	Type 1 T helper cell	ITM2A	T cells	GALC	Eosinophils
CTSS	Antimicrobials	FURIN	Type 1 T helper cell	LCK	T cells	TKTL1	Eosinophils
OBP2A	Antimicrobials	GAB3	Type 1 T helper cell	NCALD	T cells	RNU2	Eosinophils
PLTP	Antimicrobials	GATM	Type 1 T helper cell	PRKCQ	T cells	CLC	Eosinophils
MX1	Antimicrobials	GFPT2	Type 1 T helper cell	SH2D1A	T cells	THBS1	Eosinophils
DDX58	Antimicrobials	GPR25	Type 1 T helper cell	SKAP1	T cells	HIST1H1C	Eosinophils
IL29	Antimicrobials	GREM2	Type 1 T helper cell	TRA	T cells	CYSLTR2	Eosinophils
IRF3	Antimicrobials	HAVCR1	Type 1 T helper cell	TRAC	T cells	HRH4	Eosinophils
SFTPA2	Antimicrobials	HSD11B1	Type 1 T helper cell	TRAT1	T cells	RNASE2	Eosinophils
SFTPA2B	Antimicrobials	HUNK	Type 1 T helper cell	TRBC1	T cells	CAT	Eosinophils
LPA	Antimicrobials	IGF2	Type 1 T helper cell	ANP32B	T helper cells	PRG2	Mast cells
LBP	Antimicrobials	RCSD1	Type 1 T helper cell	ASF1A	T helper cells	CTSG	Mast cells
RBP4	Antimicrobials	RYR1	Type 1 T helper cell	ATF2	T helper cells	TPSAB1	Mast cells
SFTPA1	Antimicrobials	SAV1	Type 1 T helper cell	BATF	T helper cells	SLC18A2	Mast cells
NOX4	Antimicrobials	SELE	Type 1 T helper cell	C13orf34	T helper cells	TPSAB1	Mast cells
LTF	Antimicrobials	SELP	Type 1 T helper cell	CD28	T helper cells	MS4A2	Mast cells
IFNB1	Antimicrobials	SH3KBP1	Type 1 T helper cell	DDX50	T helper cells	CPA3	Mast cells
RBP5	Antimicrobials	SIT1	Type 1 T helper cell	FAM111A	T helper cells	TPSB2	Mast cells
FABP7	Antimicrobials	SLC35B3	Type 1 T helper cell	FRYL	T helper cells	TPSAB1	Mast cells
FABP5	Antimicrobials	SIGLEC10	Type 1 T helper cell	GOLGA8A	T helper cells	NM	Mast cells
FABP3	Antimicrobials	SKAP1	Type 1 T helper cell	ICOS	T helper cells	TPSAB1	Mast cells
FABP2	Antimicrobials	THUMPD2	Type 1 T helper cell	ITM2A	T helper cells	MS4A2	Mast cells
FABP4	Antimicrobials	TIGIT	Type 1 T helper cell	LRBA	T helper cells	TPSAB1	Mast cells
R3HDML	Antimicrobials	ZEB2	Type 1 T helper cell	NAP1L4	T helper cells	GATA2	Mast cells
C20orf71	Antimicrobials	ENC1	Type 1 T helper cell	NUP107	T helper cells	HDC	Mast cells
C20orf114	Antimicrobials	FAM134B	Type 1 T helper cell	PHF10	T helper cells	LOH11CR2A	Mast cells
OASL	Antimicrobials	FBXO30	Type 1 T helper cell	PPP2R5C	T helper cells	SIGLEC6	Mast cells
CRABP2	Antimicrobials	FCGR2C	Type 1 T helper cell	RPA1	T helper cells	ELA2	Mast cells
CRABP1	Antimicrobials	STAC	Type 1 T helper cell	SEC24C	T helper cells	LOH11CR2A	Mast cells
RBP7	Antimicrobials	LTC4S	Type 1 T helper cell	SLC25A12	T helper cells	CMA1	Mast cells
DUOX1	Antimicrobials	MAN1B1	Type 1 T helper cell	SRSF10	T helper cells	SIGLEC6	Mast cells
OBP2B	Antimicrobials	MDH1	Type 1 T helper cell	TRA	T helper cells	PGDS	Mast cells
RBP2	Antimicrobials	MMD	Type 1 T helper cell	UBE2L3	T helper cells	MLPH	Mast cells
LCN15	Antimicrobials	RGS16	Type 1 T helper cell	YME1L1	T helper cells	ADCYAP1	Mast cells
CETP	Antimicrobials	IL12A	Type 1 T helper cell	AQP3	Tcm cells	SIGLEC6	Mast cells
FABP12	Antimicrobials	P2RX5	Type 1 T helper cell	ATF7IP	Tcm cells	SLC24A3	Mast cells
FABP9	Antimicrobials	CD97	Type 1 T helper cell	ATM	Tcm cells	CALB2	Mast cells
PLUNC	Antimicrobials	ITGB4	Type 1 T helper cell	CASP8	Tcm cells	SLC24A3	Mast cells
LCNL1	Antimicrobials	ICAM3	Type 1 T helper cell	CDC14A	Tcm cells	KIT	Mast cells
C8G	Antimicrobials	METRNL	Type 1 T helper cell	CEP68	Tcm cells	TAL1	Mast cells
SPAG11A	Antimicrobials	TNFRSF1A	Type 1 T helper cell	CLUAP1	Tcm cells	ABCC4	Mast cells
PI15	Antimicrobials	IRF1	Type 1 T helper cell	CREBZF	Tcm cells	PPM1H	Mast cells
NOX1	Antimicrobials	HTR2B	Type 1 T helper cell	CYLD	Tcm cells	MAOB	Mast cells
PMP2	Antimicrobials	CALD1	Type 1 T helper cell	DOCK9	Tcm cells	HPGD	Mast cells
APOD	Antimicrobials	MOCOS	Type 1 T helper cell	FAM153B	Tcm cells	SCG2	Mast cells
ORM2	Antimicrobials	TRAF3IP2	Type 1 T helper cell	FOXP1	Tcm cells	PTGS1	Mast cells
ORM1	Antimicrobials	TLR8	Type 1 T helper cell	FYB	Tcm cells	CEACAM8	Mast cells
TNF	Antimicrobials	TRAF1	Type 1 T helper cell	HNRPH1	Tcm cells	MPO	Mast cells
CTSG	Antimicrobials	DUSP14	Type 1 T helper cell	INPP4B	Tcm cells	NR0B1	Mast cells
PRTN3	Antimicrobials	IL17A	Type 17 T helper cell	KLF12	Tcm cells	LOC339524	Mast cells
MAPK1	Antimicrobials	IL17RA	Type 17 T helper cell	LOC441155	Tcm cells	HIST1H2BC	Neutrophils
PML	Antimicrobials	C2CD4A	Type 17 T helper cell	MAP3K1	Tcm cells	HPSE	Neutrophils
AEN	Antimicrobials	C2CD4B	Type 17 T helper cell	MLL	Tcm cells	FLJ11151	Neutrophils
CYBB	Antimicrobials	CA2	Type 17 T helper cell	N4BP2L2-IT2	Tcm cells	CREB5	Neutrophils
C20orf70	Antimicrobials	CCDC65	Type 17 T helper cell	NEFL	Tcm cells	S100A12	Neutrophils
ISG20	Antimicrobials	CEACAM3	Type 17 T helper cell	NFATC3	Tcm cells	FCGR3B	Neutrophils
BCL3	Antimicrobials	IL17C	Type 17 T helper cell	PCM1	Tcm cells	TNFRSF10C	Neutrophils
ISG20L2	Antimicrobials	IL17F	Type 17 T helper cell	PCNX	Tcm cells	SLC22A4	Neutrophils
NOX5	Antimicrobials	IL17RC	Type 17 T helper cell	PDXDC2	Tcm cells	KIAA0329	Neutrophils
NOX3	Antimicrobials	IL17RE	Type 17 T helper cell	PHC3	Tcm cells	SLC25A37	Neutrophils
DUOX2	Antimicrobials	IL23A	Type 17 T helper cell	POLR2J2	Tcm cells	BST1	Neutrophils
TLR3	Antimicrobials	ILDR1	Type 17 T helper cell	PSPC1	Tcm cells	FCAR	Neutrophils
TFRC	Antimicrobials	LONRF3	Type 17 T helper cell	REPS1	Tcm cells	CEACAM3	Neutrophils
IFIH1	Antimicrobials	SH2D6	Type 17 T helper cell	RPP38	Tcm cells	CRISPLD2	Neutrophils
LRP1	Antimicrobials	TNIP2	Type 17 T helper cell	SLC7A6	Tcm cells	TNFRSF10C	Neutrophils
TRIM5	Antimicrobials	ABCA1	Type 17 T helper cell	SNRPN	Tcm cells	G0S2	Neutrophils
IDO1	Antimicrobials	ABCB1	Type 17 T helper cell	ST3GAL1	Tcm cells	SIGLEC5	Neutrophils
GDF15	Antimicrobials	ADAMTS12	Type 17 T helper cell	STX16	Tcm cells	CD93	Neutrophils
NEDD4	Antimicrobials	ANK1	Type 17 T helper cell	TIMM8A	Tcm cells	MGAM	Neutrophils
ADIPOQ	Antimicrobials	ANKRD22	Type 17 T helper cell	TRAF3IP3	Tcm cells	ALPL	Neutrophils
STAT3	Antimicrobials	B3GALT2	Type 17 T helper cell	TXK	Tcm cells	FPR1	Neutrophils
STAT1	Antimicrobials	CAMTA1	Type 17 T helper cell	TXLNGY	Tcm cells	CD93	Neutrophils
IL28A	Antimicrobials	CCR9	Type 17 T helper cell	USP9Y	Tcm cells	PDE4B	Neutrophils
SOCS3	Antimicrobials	CD40	Type 17 T helper cell	AKT3	Tem cells	LILRB2	Neutrophils
SEMG1	Antimicrobials	GPR44	Type 17 T helper cell	C7orf54	Tem cells	CDH5	Blood vessels
TNFSF10	Antimicrobials	IFT80	Type 17 T helper cell	CCR2	Tem cells	PDPN	Lymph vessels
CCL20	Antimicrobials	ASB2	Type 2 T helper cell	DDX17	Tem cells	VEGFC	Lymph vessels
SOCS1	Antimicrobials	CSRP2	Type 2 T helper cell	EWSR1	Tem cells	FIGF	Lymph vessels
RNASEL	Antimicrobials	DAPK1	Type 2 T helper cell	FLI1	Tem cells	LOC643313	NK cells
IRF1	Antimicrobials	DLC1	Type 2 T helper cell	GDPD5	Tem cells	GAGE2	NK cells
IL15	Antimicrobials	DNAJC12	Type 2 T helper cell	LTK	Tem cells	ZNF747	NK cells
APOBEC3F	Antimicrobials	DUSP6	Type 2 T helper cell	MEFV	Tem cells	XCL1	NK cells
RARRES3	Antimicrobials	GNAI1	Type 2 T helper cell	NFATC4	Tem cells	XCL2	NK cells
CHIT1	Antimicrobials	LAMP3	Type 2 T helper cell	PRKY	Tem cells	AF107846	NK cells
IFNA1	Antimicrobials	NRP2	Type 2 T helper cell	TBC1D5	Tem cells	SLC30A5	NK cells
CD40	Antimicrobials	OSBPL1A	Type 2 T helper cell	TBCD	Tem cells	NM	NK cells
TLR7	Antimicrobials	PDE4B	Type 2 T helper cell	TRA	Tem cells	MCM3AP	NK cells
PPIA	Antimicrobials	PHLDA1	Type 2 T helper cell	VIL2	Tem cells	TBXA2R	NK cells
HFE	Antimicrobials	PLA2G4A	Type 2 T helper cell	B3GAT1	Tfh cells	CDC5L	NK cells
ZYX	Antimicrobials	RAB27B	Type 2 T helper cell	BLR1	Tfh cells	LOC730096	NK cells
NLRX1	Antimicrobials	RBMS3	Type 2 T helper cell	C18orf1	Tfh cells	FUT5	NK cells
PGC	Antimicrobials	RNF125	Type 2 T helper cell	CDK5R1	Tfh cells	FGF18	NK cells
VEGFA	Antimicrobials	TMPRSS3	Type 2 T helper cell	CHGB	Tfh cells	MRC2	NK cells
IKBKE	Antimicrobials	GATA3	Type 2 T helper cell	CHI3L2	Tfh cells	RP5	NK cells
ISG15	Antimicrobials	BIRC5	Type 2 T helper cell	CXCL13	Tfh cells	SPN	NK cells
DHX58	Antimicrobials	CDC25C	Type 2 T helper cell	HEY1	Tfh cells	PSMD4	NK cells
TNFAIP3	Antimicrobials	CDC7	Type 2 T helper cell	HIST1H4K	Tfh cells	PRX	NK cells
TFR2	Antimicrobials	CENPF	Type 2 T helper cell	ICA1	Tfh cells	FZR1	NK cells
FCN2	Antimicrobials	CXCR6	Type 2 T helper cell	KCNK5	Tfh cells	ZNF205	NK cells
MUC4	Antimicrobials	DHFR	Type 2 T helper cell	KIAA1324	Tfh cells	AL080130	NK cells
F2R	Antimicrobials	EVI5	Type 2 T helper cell	MAF	Tfh cells	ZNF528	NK cells
ELN	Antimicrobials	GSTA4	Type 2 T helper cell	MAGEH1	Tfh cells	MAPRE3	NK cells
IL27	Antimicrobials	HELLS	Type 2 T helper cell	MKL2	Tfh cells	BCL2	NK cells
MAPT	Antimicrobials	IL26	Type 2 T helper cell	MYO6	Tfh cells	NM	NK cells
LYZ	Antimicrobials	LAIR2	Type 2 T helper cell	MYO7A	Tfh cells	ARL6IP2	NK cells
CCL5	Antimicrobials	ABCD1	Activated dendritic cell	PASK	Tfh cells	SPN	NK cells
LEP	Antimicrobials	C1QC	Activated dendritic cell	PDCD1	Tfh cells	FZR1	NK cells
CYLD	Antimicrobials	CAPG	Activated dendritic cell	POMT1	Tfh cells	PDLIM4	NK cells
KLKB1	Antimicrobials	CCL3L3	Activated dendritic cell	PTPN13	Tfh cells	NM	NK cells
CST4	Antimicrobials	CD207	Activated dendritic cell	PVALB	Tfh cells	LDB3	NK cells
CSRP1	Antimicrobials	CD302	Activated dendritic cell	SH3TC1	Tfh cells	ADARB1	NK cells
MAPK14	Antimicrobials	ATP5B	Activated dendritic cell	SIRPG	Tfh cells	SMEK1	NK cells
JUN	Antimicrobials	ATP5L	Activated dendritic cell	SLC7A10	Tfh cells	TCTN2	NK cells
ITGAV	Antimicrobials	ATP6V1A	Activated dendritic cell	SMAD1	Tfh cells	TINAGL1	NK cells
IRF5	Antimicrobials	BCL2L1	Activated dendritic cell	ST8SIA1	Tfh cells	IGFBP5	NK cells
CCR6	Antimicrobials	C1QB	Activated dendritic cell	STK39	Tfh cells	ALDH1B1	NK cells
IL12B	Antimicrobials	SNURF	Activated dendritic cell	THADA	Tfh cells	NCR1	NK cells
TLR8	Antimicrobials	SPCS3	Activated dendritic cell	TOX	Tfh cells	NCR1	NK cells
GNLY	Antimicrobials	CCNA1	Activated dendritic cell	TSHR	Tfh cells	NCR1	NK cells
CD81	Antimicrobials	CEACAM8	Activated dendritic cell	ZNF764	Tfh cells	KIR3DL2	NK CD56dim cells
EIF2AK2	Antimicrobials	NOS2	Activated dendritic cell	C1orf61	Tgd cells	KIR3DL2	NK CD56dim cells
APOM	Antimicrobials	SRA1	Activated dendritic cell	CD160	Tgd cells	SPON2	NK CD56dim cells
CACYBP	Antimicrobials	TNFRSF6B	Activated dendritic cell	FEZ1	Tgd cells	KIR2DL3	NK CD56dim cells
NOD1	Antimicrobials	TREM1	Activated dendritic cell	TARP	Tgd cells	GZMB	NK CD56dim cells
MAPK8	Antimicrobials	TREML1	Activated dendritic cell	TRD	Tgd cells	KIR3DS1	NK CD56dim cells
MAPK3	Antimicrobials	RHOA	Activated dendritic cell	TRGV9	Tgd cells	KIR3DL1	NK CD56dim cells
BST2	Antimicrobials	SLC25A37	Activated dendritic cell	APBB2	Th1 cells	FLJ20699	NK CD56dim cells
BPHL	Antimicrobials	TNFSF14	Activated dendritic cell	APOD	Th1 cells	TMEPAI	NK CD56dim cells
PLA2G2A	Antimicrobials	TREML4	Activated dendritic cell	ATP9A	Th1 cells	KIR3DL2	NK CD56dim cells
GRN	Antimicrobials	VNN2	Activated dendritic cell	BST2	Th1 cells	IL21R	NK CD56dim cells
NEWENTRY	Antimicrobials	XPO6	Activated dendritic cell	BTG3	Th1 cells	KIR3DL2	NK CD56dim cells
PDGFRA	Antimicrobials	CLEC4C	Activated dendritic cell	CCL4	Th1 cells	KIR3DL3	NK CD56dim cells
GNAI1	Antimicrobials	TNFAIP2	Activated dendritic cell	CD38	Th1 cells	KIR2DS5	NK CD56dim cells
WNT5A	Antimicrobials	UBD	Activated dendritic cell	CD70	Th1 cells	KIR2DS2	NK CD56dim cells
FURIN	Antimicrobials	ACTR3	Activated dendritic cell	CMAH	Th1 cells	GTF3C1	NK CD56dim cells
ADAR	Antimicrobials	RAB1A	Activated dendritic cell	CSF2	Th1 cells	KIR2DS1	NK CD56dim cells
TYK2	Antimicrobials	SLA	Activated dendritic cell	CTLA4	Th1 cells	EDG8	NK CD56dim cells
NOS2	Antimicrobials	HLA-DQA2	Activated dendritic cell	DGKI	Th1 cells	ICOS	T helper
TRAF3	Antimicrobials	SIGLEC5	Activated dendritic cell	DOK5	Th1 cells	LRBA	T helper
TPT1	Antimicrobials	SLAMF9	Activated dendritic cell	DPP4	Th1 cells	ITM2A	T helper
TPM2	Antimicrobials	ABAT	CD56bright natural killer cell	DUSP5	Th1 cells	FAM111A	T helper
NEO1	Antimicrobials	C11orf75	CD56bright natural killer cell	EGFL6	Th1 cells	PHF10	T helper
AHNAK	Antimicrobials	C5orf15	CD56bright natural killer cell	GGT1	Th1 cells	NUP107	T helper
TLR1	Antimicrobials	CDHR1	CD56bright natural killer cell	HBEGF	Th1 cells	SEC24C	T helper
TK2	Antimicrobials	DCAF12	CD56bright natural killer cell	IFNG	Th1 cells	NAP1L4	T helper
PRDX2	Antimicrobials	DYNLL1	CD56bright natural killer cell	IL12RB2	Th1 cells	BATF	T helper
MX2	Antimicrobials	GPR137B	CD56bright natural killer cell	IL22	Th1 cells	ASF1A	T helper
FGF2	Antimicrobials	HCP5	CD56bright natural killer cell	LRP8	Th1 cells	FRYL	T helper
FGA	Antimicrobials	HDGFRP2	CD56bright natural killer cell	LRRN3	Th1 cells	FUSIP1	T helper
TCF7L2	Antimicrobials	KRT86	CD56bright natural killer cell	LTA	Th1 cells	TRA@	T helper
F2RL1	Antimicrobials	MLST8	CD56bright natural killer cell	SGCB	Th1 cells	TRA@	T helper
DAK	Antimicrobials	ELMOD3	CD56bright natural killer cell	SYNGR3	Th1 cells	RPA1	T helper
MSR1	Antimicrobials	ENTPD5	CD56bright natural killer cell	ZBTB32	Th1 cells	UBE2L3	T helper
NFKBIZ	Antimicrobials	FAM119A	CD56bright natural killer cell	IL17A	Th17 cells	ANP32B	T helper
LMBR1	Antimicrobials	FAM179A	CD56bright natural killer cell	IL17RA	Th17 cells	DDX50	T helper
SPINLW1	Antimicrobials	CLIC2	CD56bright natural killer cell	RORC	Th17 cells	C13orf34	T helper
SRC	Antimicrobials	COX7A2L	CD56bright natural killer cell	ADCY1	Th2 cells	PPP2R5C	T helper
MPO	Antimicrobials	CREB3L4	CD56bright natural killer cell	AHI1	Th2 cells	SLC25A12	T helper
ELAVL1	Antimicrobials	CSF1	CD56bright natural killer cell	ANK1	Th2 cells	ATF2	T helper
ROBO3	Antimicrobials	CSNK2A2	CD56bright natural killer cell	BIRC5	Th2 cells	CD28	T helper
SP1	Antimicrobials	CSTA	CD56bright natural killer cell	CDC25C	Th2 cells	GOLGA8A	T helper
SOD1	Antimicrobials	CSTB	CD56bright natural killer cell	CDC7	Th2 cells	IFNG	Th1
PDF	Antimicrobials	CTPS	CD56bright natural killer cell	CENPF	Th2 cells	LTA	Th1
DLL4	Antimicrobials	CTSD	CD56bright natural killer cell	CXCR6	Th2 cells	APBB2	Th1
ECD	Antimicrobials	FST	CD56bright natural killer cell	DHFR	Th2 cells	DOK5	Th1
SLC11A1	Antimicrobials	GATA2	CD56bright natural killer cell	EVI5	Th2 cells	IL12RB2	Th1
DMBT1	Antimicrobials	GMPR	CD56bright natural killer cell	GATA3	Th2 cells	APBB2	Th1
TMEM173	Antimicrobials	HDC	CD56bright natural killer cell	GSTA4	Th2 cells	APOD	Th1
SKIV2L	Antimicrobials	HEY1	CD56bright natural killer cell	HELLS	Th2 cells	ZBTB32	Th1
SEMG2	Antimicrobials	HOXA1	CD56bright natural killer cell	IL26	Th2 cells	CD38	Th1
LTA	Antimicrobials	HS2ST1	CD56bright natural killer cell	LAIR2	Th2 cells	CSF2	Th1
DES	Antimicrobials	HS3ST1	CD56bright natural killer cell	LIMA1	Th2 cells	CTLA4	Th1
DCK	Antimicrobials	BCL11B	CD56bright natural killer cell	MB	Th2 cells	CD70	Th1
DAXX	Antimicrobials	CDH3	CD56bright natural killer cell	MICAL2	Th2 cells	DPP4	Th1
TNFRSF10A	Antimicrobials	MYL6B	CD56bright natural killer cell	NEIL3	Th2 cells	EGFL6	Th1
TNFRSF10B	Antimicrobials	NAA16	CD56bright natural killer cell	PHEX	Th2 cells	BST2	Th1
EED	Antimicrobials	ClQA	CD56bright natural killer cell	PMCH	Th2 cells	DUSP5	Th1
CCL4	Antimicrobials	ClQB	CD56bright natural killer cell	PTGIS	Th2 cells	LRP8	Th1
LIMS1	Antimicrobials	CYP27B1	CD56bright natural killer cell	SLC39A14	Th2 cells	IL22	Th1
LALBA	Antimicrobials	EIF3M	CD56bright natural killer cell	SMAD2	Th2 cells	DGKI	Th1
APOBEC3H	Antimicrobials	CYP27A1	CD56dim natural killer cell	SNRPD1	Th2 cells	CCL4	Th1
TMPRSS6	Antimicrobials	DDX55	CD56dim natural killer cell	WDHD1	Th2 cells	DPP4	Th1
SPINK5	Antimicrobials	DYRK2	CD56dim natural killer cell	FOXP3	Treg cells	GGT1	Th1
MARCO	Antimicrobials	RPL37A	CD56dim natural killer cell	CDH5	Angiogenesis	LRRN3	Th1
BECN1	Antimicrobials	NOTCH3	CD56dim natural killer cell	ELTD1	Angiogenesis	SYNGR3	Th1
TNFSF11	Antimicrobials	AKR7A3	CD56dim natural killer cell	CLEC14A	Angiogenesis	ATP9A	Th1
KNG1	Antimicrobials	GPRC5C	CD56dim natural killer cell	LDB2	Angiogenesis	BTG3	Th1
CSK	Antimicrobials	GRIN1	CD56dim natural killer cell	ECSCR	Angiogenesis	CMAH	Th1
KLRK1	Antimicrobials	HLA-E	CD56dim natural killer cell	MYCT1	Angiogenesis	HBEGF	Th1
KCNH2	Antimicrobials	PORCN	CD56dim natural killer cell	RHOJ	Angiogenesis	SGCB	Th1
JUND	Antimicrobials	PSMC4	CD56dim natural killer cell	VWF	Angiogenesis	PMCH	Th2
JAK1	Antimicrobials	UPP1	CD56dim natural killer cell	TIE1	Angiogenesis	AHI1	Th2
CREB1	Antimicrobials	IL21R	CD56dim natural killer cell	KDR	Angiogenesis	PTGIS	Th2
CLDN4	Antimicrobials	KIR2DS1	CD56dim natural killer cell	ESAM	Angiogenesis	AHI1	Th2
CCL28	Antimicrobials	KIR2DS2	CD56dim natural killer cell	PTPRB	Angiogenesis	CXCR6	Th2
RNASE3	Antimicrobials	KIR2DS5	CD56dim natural killer cell	GPR116	Angiogenesis	EVI5	Th2
RN7SL1	Antimicrobials	GIPR	Eosinophil	SPARCL1	Angiogenesis	AHI1	Th2
IRF7	Antimicrobials	KRT18P50	Eosinophil	EMCN	Angiogenesis	IL26	Th2
IREB2	Antimicrobials	LRMP	Eosinophil	ROBO4	Angiogenesis	MB	Th2
ILK	Antimicrobials	FOSB	Eosinophil	ENG	Angiogenesis	NEIL3	Th2
IL18	Antimicrobials	RRP12	Eosinophil	TEK	Angiogenesis	GSTA4	Th2
IL17A	Antimicrobials	GPR183	Eosinophil	S1PR1	Angiogenesis	PHEX	Th2
LTB4R	Antimicrobials	NR4A3	Eosinophil	A2M	Angiogenesis	SMAD2	Th2
APOBEC3A	Antimicrobials	ST3GAL6	Eosinophil	JAM2	Angiogenesis	CENPF	Th2
MASP2	Antimicrobials	DEPDC5	Eosinophil	COL15A1	Angiogenesis	ANK1	Th2
TRIM27	Antimicrobials	PDE6C	Eosinophil	PECAM1	Angiogenesis	ADCY1	Th2
RELA	Antimicrobials	PKD2L2	Eosinophil	CALCRL	Angiogenesis	AI582773	Th2
IL7R	Antimicrobials	GPR65	Eosinophil	CLEC3B	Angiogenesis	LAIR2	Th2
IL1A	Antimicrobials	IL5RA	Eosinophil	PLVAP	Angiogenesis	SNRPD1	Th2
PTX3	Antimicrobials	P2RY14	Eosinophil	RGS5	Angiogenesis	CXCR6	Th2
IFNAR2	Antimicrobials	DACH1	Eosinophil	LRRC32	Angiogenesis	MICAL2	Th2
IFN1@	Antimicrobials	DAPK2	Eosinophil	EBF1	Angiogenesis	DHFR	Th2
SYTL1	Antimicrobials	EMR3	Eosinophil	ADCY4	Angiogenesis	SMAD2	Th2
APOBEC3C	Antimicrobials	ACADM	Immature dendritic cell	ACVRL1	Angiogenesis	WDHD1	Th2
DDX17	Antimicrobials	AHCYL1	Immature dendritic cell	GPR124	Angiogenesis	BIRC5	Th2
PTGS2	Antimicrobials	ALDH1A2	Immature dendritic cell	APLNR	Angiogenesis	DHFR	Th2
HTR1A	Antimicrobials	ALDH3A2	Immature dendritic cell	TM4SF18	Angiogenesis	SLC39A14	Th2
2021-09-07	Antimicrobials	ALDH9A1	Immature dendritic cell	GNG11	Angiogenesis	HELLS	Th2
CD40LG	Antimicrobials	ALOX15	Immature dendritic cell	CNRIP1	Angiogenesis	LIMA1	Th2
CD14	Antimicrobials	AMT	Immature dendritic cell	ZNF423	Angiogenesis	CDC25C	Th2
CD8A	Antimicrobials	ARL1	Immature dendritic cell	GIMAP8	Angiogenesis	CDC7	Th2
CD4	Antimicrobials	ATIC	Immature dendritic cell	PDGFD	Angiogenesis	GATA3	Th2
MASP1	Antimicrobials	ATP5A1	Immature dendritic cell	ITGA9	Angiogenesis	KLRD1	Cytotoxic
PROC	Antimicrobials	CAPZA1	Immature dendritic cell	EDNRB	Angiogenesis	KLRF1	Cytotoxic
MAP2K2	Antimicrobials	LILRA5	Immature dendritic cell	HLA-A	Antigen presenting machinery	GNLY	Cytotoxic
MAP2K1	Antimicrobials	RDX	Immature dendritic cell	HLA-B	Antigen presenting machinery	GNLY	Cytotoxic
HRG	Antimicrobials	RRAGD	Immature dendritic cell	HLA-C	Antigen presenting machinery	CTSW	Cytotoxic
NDRG1	Antimicrobials	TACSTD2	Immature dendritic cell	B2M	Antigen presenting machinery	KLRB1	Cytotoxic
IRF9	Antimicrobials	INPP5F	Immature dendritic cell	TAP1	Antigen presenting machinery	KLRD1	Cytotoxic
TRIM22	Antimicrobials	RAB38	Immature dendritic cell	TAP2	Antigen presenting machinery	KLRK1	Cytotoxic
LANCL1	Antimicrobials	PLAU	Immature dendritic cell	TAPBP	Antigen presenting machinery	NKG7	Cytotoxic
PPP4C	Antimicrobials	CSF3R	Immature dendritic cell			GZMH	Cytotoxic
HMOX1	Antimicrobials	SLC18A2	Immature dendritic cell			KLRD1	Cytotoxic
HMGB1	Antimicrobials	AMPD2	Immature dendritic cell			SIGIRR	Cytotoxic
HLA-B	Antimicrobials	CLTB	Immature dendritic cell			ZBTB16	Cytotoxic
RNASE7	Antimicrobials	C1orf162	Immature dendritic cell			RUNX3	Cytotoxic
ABCC4	Antimicrobials	AIF1	Macrophage			APOL3	Cytotoxic
HGF	Antimicrobials	CCL1	Macrophage			RORA	Cytotoxic
HDAC1	Antimicrobials	CCL14	Macrophage			APBA2	Cytotoxic
IL28RA	Antimicrobials	CCL23	Macrophage			SIGIRR	Cytotoxic
PLSCR1	Antimicrobials	CCL26	Macrophage			WHDC1L1	Cytotoxic
B2M	Antimicrobials	CD300LB	Macrophage			DUSP2	Cytotoxic
BACH2	Antimicrobials	CNR1	Macrophage			GZMA	Cytotoxic
TANK	Antimicrobials	CNR2	Macrophage			DUSP4	NK CD56bright
PIK3CG	Antimicrobials	EIF1	Macrophage			RRAD	NK CD56bright
ARRB1	Antimicrobials	EIF4A1	Macrophage			XCL1	NK CD56bright
RSAD2	Antimicrobials	FPR1	Macrophage			PLA2G6	NK CD56bright
STAB2	Antimicrobials	FPR2	Macrophage			PLA2G6	NK CD56bright
TBK1	Antimicrobials	FRAT2	Macrophage			NIBP	NK CD56bright
PDYN	Antimicrobials	GPR27	Macrophage			FOXJ1	NK CD56bright
PDGFRB	Antimicrobials	GPR77	Macrophage			NA	NK CD56bright cells
PDCD1	Antimicrobials	RNASE2	Macrophage			DUSP4	NK CD56bright
PCSK2	Antimicrobials	MS4A2	Macrophage			PLA2G6	NK CD56bright
PCSK1	Antimicrobials	BASP1	Macrophage			MADD	NK CD56bright
ARG2	Antimicrobials	IGSF6	Macrophage			BG255923	NK CD56bright
AQP9	Antimicrobials	HK3	Macrophage			MPPED1	NK CD56bright
FASLG	Antimicrobials	VNN1	Macrophage			MUC3B	NK CD56bright
APOH	Antimicrobials	FES	Macrophage			LRP5L	Eosinophils
BIRC5	Antimicrobials	NPL	Macrophage			SYNJ1	Eosinophils
ANXA6	Antimicrobials	FZD2	Macrophage			SYNJ1	Eosinophils
IL22	Antimicrobials	FAM198B	Macrophage			THBS4	Eosinophils
VTN	Antimicrobials	HNMT	Macrophage			GPR44	Eosinophils
VIM	Antimicrobials	SLC15A3	Macrophage			KBTBD11	Eosinophils
VCAM1	Antimicrobials	CD4	Macrophage			HES1	Eosinophils
PRDX1	Antimicrobials	TXNDC3	Macrophage			ABHD2	Eosinophils
GFAP	Antimicrobials	FRMD4A	Macrophage			TIPARP	Eosinophils
GBP2	Antimicrobials	CRYBB1	Macrophage			SMPD3	Eosinophils
ALB	Antimicrobials	HRH1	Macrophage			MYO15B	Eosinophils
SLC29A3	Antimicrobials	WNT5B	Macrophage			TGIF1	Eosinophils
OAS1	Antimicrobials	ADAMTS3	Mast cell			RRP12	Eosinophils
AGER	Antimicrobials	CPA3	Mast cell			ACACB	Eosinophils
UNC93B1	Antimicrobials	CMA1	Mast cell			IGSF2	Eosinophils
TNFSF4	Antimicrobials	CTSG	Mast cell			HES1	Eosinophils
NOS1	Antimicrobials	ARHGAP15	Mast cell			RCOR3	Eosinophils
ACTG1	Antimicrobials	CPM	Mast cell			EPN2	Eosinophils
ACTA1	Antimicrobials	FCN1	Mast cell			C9orf156	Eosinophils
ACO1	Antimicrobials	FTL	Mast cell			SIAH1	Eosinophils
SERPINA3	Antimicrobials	HSPA6	Mast cell			ACACB	Eosinophils
IL8RA	Antimicrobials	ITGA9	Mast cell			MARCO	Macrophages
CCL15	Antimicrobials	RNASE3	Mast cell			CXCL5	Macrophages
CCL14	Antimicrobials	S100A4	Mast cell			SCG5	Macrophages
CCL4	Antimicrobials	SIGLEC8	Mast cell			SULT1C2	Macrophages
CCL16	Antimicrobials	SLC6A4	Mast cell			SULT1C2	Macrophages
CCL19	Antimicrobials	PTGS2	Mast cell			MSR1	Macrophages
CCL13	Antimicrobials	EGR3	Mast cell			CTSK	Macrophages
CCL18	Antimicrobials	PILRA	Mast cell			PTGDS	Macrophages
CCL17	Antimicrobials	CCR2	MDSC			COLEC12	Macrophages
CCL26	Antimicrobials	CD14	MDSC			GPC4	Macrophages
CCL22	Antimicrobials	CD2	MDSC			MSR1	Macrophages
CCR3	Antimicrobials	CD86	MDSC			PCOLCE2	Macrophages
CCL28	Antimicrobials	CXCR4	MDSC			CHIT1	Macrophages
CCL4L2	Antimicrobials	FCGR2A	MDSC			PTGDS	Macrophages
CCBP2	Antimicrobials	FCGR2B	MDSC			KAL1	Macrophages
CCR7	Antimicrobials	FCGR3A	MDSC			CLEC5A	Macrophages
CCL27	Antimicrobials	FERMT3	MDSC			GPC4	Macrophages
CCR8	Antimicrobials	GPSM3	MDSC			ME1	Macrophages
CCRL1	Antimicrobials	IL18BP	MDSC			DNASE2B	Macrophages
CCR10	Antimicrobials	IL4R	MDSC			CCL7	Macrophages
CCL2	Antimicrobials	ITGAL	MDSC			FN1	Macrophages
CCL21	Antimicrobials	ITGAM	MDSC			CD163	Macrophages
CCL7	Antimicrobials	PARVG	MDSC			GM2A	Macrophages
CCL5	Antimicrobials	PSAP	MDSC			SCARB2	Macrophages
CCL3	Antimicrobials	PTGER2	MDSC			BCAT1	Macrophages
CCL20	Antimicrobials	PTGES2	MDSC			BCAT1	Macrophages
CCL11	Antimicrobials	S100A8	MDSC			RAI14	Macrophages
CCR5	Antimicrobials	S100A9	MDSC			MSR1	Macrophages
CCL23	Antimicrobials	ASGR2	Monocyte			COL8A2	Macrophages
CCL25	Antimicrobials	CFP	Monocyte			CD163	Macrophages
CCL1	Antimicrobials	ASGR1	Monocyte			APOE	Macrophages
CCL3L3	Antimicrobials	CD1D	Monocyte			CHI3L1	Macrophages
CCL4L1	Antimicrobials	UPK3A	Monocyte			ATG7	Macrophages
CXCL12	Antimicrobials	ACTG1	Monocyte			CD84	Macrophages
XCL1	Antimicrobials	ANXA5	Monocyte			FDX1	Macrophages
CCL8	Antimicrobials	ATP6V1B2	Monocyte			MS4A4A	Macrophages
CCL3L1	Antimicrobials	CFL1	Monocyte			SGMS1	Macrophages
CCR1	Antimicrobials	DAZAP2	Monocyte			EMP1	Macrophages
CCL24	Antimicrobials	CTBS	Monocyte			CYBB	Macrophages
XCL2	Antimicrobials	EMR4P	Monocyte			CD68	Macrophages
CXCL1	Antimicrobials	HIVEP2	Monocyte			CSF3R	Neutrophils
CXCL10	Antimicrobials	MARCKSL1	Monocyte			CYP4F3	Neutrophils
CXCR4	Antimicrobials	MBP	Monocyte			VNN3	Neutrophils
CXCL2	Antimicrobials	MMP15	Monocyte			FPRL1	Neutrophils
CXCR6	Antimicrobials	PNPLA6	Monocyte			KCNJ15	Neutrophils
CCR4	Antimicrobials	TMBIM6	Monocyte			MME	Neutrophils
CXCL11	Antimicrobials	PQBP1	Monocyte			IL8RA	Neutrophils
FAM19A5	Antimicrobials	TEX264	Monocyte			IL8RB	Neutrophils
FAM19A3	Antimicrobials	IKZF1	Monocyte			MME	Neutrophils
FAM19A4	Antimicrobials	AKT3	Natural killer cell			FCGR3B	Neutrophils
FAM19A1	Antimicrobials	AXL	Natural killer cell			DYSF	Neutrophils
FAM19A2	Antimicrobials	BST2	Natural killer cell			KCNJ15	Neutrophils
CCL14-CCL15	Antimicrobials	CDH2	Natural killer cell			FCAR	Neutrophils
IL6	Antimicrobials	CRTAM	Natural killer cell			FCAR	Neutrophils
TNF	Antimicrobials	CSF2RA	Natural killer cell			CEACAM3	Neutrophils
IL1B	Antimicrobials	CTSZ	Natural killer cell			FPRL1	Neutrophils
IL18	Antimicrobials	CXCL1	Natural killer cell
PTK2B	Antimicrobials	CYTH1	Natural killer cell
VEGFA	Antimicrobials	DAXX	Natural killer cell
IL4	Antimicrobials	DGKH	Natural killer cell
CDH1	Antimicrobials	DLL4	Natural killer cell
CD40	Antimicrobials	DPYD	Natural killer cell
DEFB103A	Antimicrobials	ERBB3	Natural killer cell
F2RL1	Antimicrobials	F11R	Natural killer cell
MMP9	Antimicrobials	FAM27A	Natural killer cell
LTBP1	Antimicrobials	FAM49A	Natural killer cell
DEFB4	Antimicrobials	FASLG	Natural killer cell
TNFSF10	Antimicrobials	FCGR1A	Natural killer cell
IL13	Antimicrobials	FN1	Natural killer cell
IL10	Antimicrobials	FSTL1	Natural killer cell
IL2	Antimicrobials	FUCA1	Natural killer cell
PPARG	Antimicrobials	GBP3	Natural killer cell
FGR	Antimicrobials	GLS2	Natural killer cell
MIF	Antimicrobials	GRB2	Natural killer cell
CRP	Antimicrobials	LST1	Natural killer cell
JAK2	Antimicrobials	BCL2	Natural killer cell
IL1A	Antimicrobials	CDC5L	Natural killer cell
PTK2	Antimicrobials	FGF18	Natural killer cell
PTGDR	Antimicrobials	FUT5	Natural killer cell
CD86	Antimicrobials	FZR1	Natural killer cell
HCK	Antimicrobials	GAGE2	Natural killer cell
ARRB1	Antimicrobials	IGFBP5	Natural killer cell
GNAI1	Antimicrobials	KANK2	Natural killer cell
VDR	Antimicrobials	LDB3	Natural killer cell
OLR1	Antimicrobials	BTN2A2	Natural killer T cell
ADRBK1	Antimicrobials	CD101	Natural killer T cell
TXK	Antimicrobials	CD109	Natural killer T cell
RNASE2	Antimicrobials	CNPY3	Natural killer T cell
CD79A	BCRSignalingPathway	CNPY4	Natural killer T cell
CD79B	BCRSignalingPathway	CREB1	Natural killer T cell
LYN	BCRSignalingPathway	CRTC2	Natural killer T cell
SYK	BCRSignalingPathway	CRTC3	Natural killer T cell
BTK	BCRSignalingPathway	CSF2	Natural killer T cell
BLNK	BCRSignalingPathway	KLRC1	Natural killer T cell
VAV3	BCRSignalingPathway	FUT4	Natural killer T cell
VAV1	BCRSignalingPathway	ICAM2	Natural killer T cell
VAV2	BCRSignalingPathway	IL32	Natural killer T cell
RAC1	BCRSignalingPathway	LAMP2	Natural killer T cell
RAC2	BCRSignalingPathway	LILRB5	Natural killer T cell
RAC3	BCRSignalingPathway	KLRG1	Natural killer T cell
PPP3CA	BCRSignalingPathway	HSPA4	Natural killer T cell
PPP3CB	BCRSignalingPathway	HSPB6	Natural killer T cell
PPP3CC	BCRSignalingPathway	ISM2	Natural killer T cell
CHP	BCRSignalingPathway	ITIH2	Natural killer T cell
PPP3R1	BCRSignalingPathway	KDM4C	Natural killer T cell
PPP3R2	BCRSignalingPathway	KIR2DS4	Natural killer T cell
CHP2	BCRSignalingPathway	KIRREL3	Natural killer T cell
NFAT5	BCRSignalingPathway	SDCBP	Natural killer T cell
NFATC1	BCRSignalingPathway	NFATC2IP	Natural killer T cell
NFATC2	BCRSignalingPathway	MICB	Natural killer T cell
NFATC3	BCRSignalingPathway	KIR2DL1	Natural killer T cell
NFATC4	BCRSignalingPathway	KIR2DL3	Natural killer T cell
HRAS	BCRSignalingPathway	KIR3DL1	Natural killer T cell
KRAS	BCRSignalingPathway	KIR3DL2	Natural killer T cell
NRAS	BCRSignalingPathway	NCR1	Natural killer T cell
FOS	BCRSignalingPathway	FOSL1	Natural killer T cell
JUN	BCRSignalingPathway	TSLP	Natural killer T cell
CARD11	BCRSignalingPathway	SLC7A7	Natural killer T cell
BCL10	BCRSignalingPathway	SPP1	Natural killer T cell
MALT1	BCRSignalingPathway	TREM2	Natural killer T cell
CHUK	BCRSignalingPathway	UBASH3A	Natural killer T cell
IKBKB	BCRSignalingPathway	YBX2	Natural killer T cell
IKBKG	BCRSignalingPathway	CCDC88A	Natural killer T cell
NFKB1	BCRSignalingPathway	CLEC1A	Natural killer T cell
RELA	BCRSignalingPathway	THBD	Natural killer T cell
NFKBIA	BCRSignalingPathway	PDPN	Natural killer T cell
NFKBIB	BCRSignalingPathway	VCAM1	Natural killer T cell
NFKBIE	BCRSignalingPathway	EMR1	Natural killer T cell
CD81	BCRSignalingPathway	CREB5	Neutrophil
CD19	BCRSignalingPathway	CDA	Neutrophil
CR2	BCRSignalingPathway	CHST15	Neutrophil
PIK3R5	BCRSignalingPathway	S100A12	Neutrophil
PIK3R1	BCRSignalingPathway	APOBEC3A	Neutrophil
PIK3R2	BCRSignalingPathway	CASP5	Neutrophil
PIK3R3	BCRSignalingPathway	MMP25	Neutrophil
PIK3CA	BCRSignalingPathway	HAL	Neutrophil
PIK3CB	BCRSignalingPathway	C1orf183	Neutrophil
PIK3CD	BCRSignalingPathway	FFAR2	Neutrophil
PIK3CG	BCRSignalingPathway	MAK	Neutrophil
AKT3	BCRSignalingPathway	CXCR1	Neutrophil
AKT1	BCRSignalingPathway	STEAP4	Neutrophil
AKT2	BCRSignalingPathway	MGAM	Neutrophil
GSK3B	BCRSignalingPathway	BTNL8	Neutrophil
INPP5D	BCRSignalingPathway	CXCR2	Neutrophil
CD22	BCRSignalingPathway	TNFRSF10C	Neutrophil
CD72	BCRSignalingPathway	VNN3	Neutrophil
PTPN6	BCRSignalingPathway	CBX6	Plasmacytoid dendritic cell
LILRB3	BCRSignalingPathway	DAB2	Plasmacytoid dendritic cell
FCGR2B	BCRSignalingPathway	DDX17	Plasmacytoid dendritic cell
RASGRP3	BCRSignalingPathway	HIGD1A	Plasmacytoid dendritic cell
PLCG2	BCRSignalingPathway	IDH3A	Plasmacytoid dendritic cell
PRKCB	BCRSignalingPathway	IL3RA	Plasmacytoid dendritic cell
IFITM1	BCRSignalingPathway	MAGED1	Plasmacytoid dendritic cell
IGH@	BCRSignalingPathway	NUCB2	Plasmacytoid dendritic cell
IGHA1	BCRSignalingPathway	OFD1	Plasmacytoid dendritic cell
IGHA2	BCRSignalingPathway	OGT	Plasmacytoid dendritic cell
IGHD	BCRSignalingPathway	PDIA4	Plasmacytoid dendritic cell
IGHD@	BCRSignalingPathway	SERTAD2	Plasmacytoid dendritic cell
IGHD1-1	BCRSignalingPathway	SIRPA	Plasmacytoid dendritic cell
IGHD1-14	BCRSignalingPathway	TMED2	Plasmacytoid dendritic cell
IGHD1-20	BCRSignalingPathway	ENG	Plasmacytoid dendritic cell
IGHD1-26	BCRSignalingPathway	FCAR	Plasmacytoid dendritic cell
IGHD1-7	BCRSignalingPathway	IGF1	Plasmacytoid dendritic cell
IGHD2-15	BCRSignalingPathway	ITGA2B	Plasmacytoid dendritic cell
IGHD2-2	BCRSignalingPathway	GABARAP	Plasmacytoid dendritic cell
IGHD2-21	BCRSignalingPathway	GPX1	Plasmacytoid dendritic cell
IGHD2-8	BCRSignalingPathway	KRT23	Plasmacytoid dendritic cell
IGHD3-10	BCRSignalingPathway	PROK2	Plasmacytoid dendritic cell
IGHD3-16	BCRSignalingPathway	RALB	Plasmacytoid dendritic cell
IGHD3-22	BCRSignalingPathway	RETNLB	Plasmacytoid dendritic cell
IGHD3-3	BCRSignalingPathway	RNF141	Plasmacytoid dendritic cell
IGHD3-9	BCRSignalingPathway	SEC14L1	Plasmacytoid dendritic cell
IGHD4-11	BCRSignalingPathway	SEPX1	Plasmacytoid dendritic cell
IGHD4-17	BCRSignalingPathway	EMP3	Plasmacytoid dendritic cell
IGHD4-23	BCRSignalingPathway	CD300LF	Plasmacytoid dendritic cell
IGHD4-4	BCRSignalingPathway	ABTB1	Plasmacytoid dendritic cell
IGHD5-12	BCRSignalingPathway	KLHL21	Plasmacytoid dendritic cell
IGHD5-18	BCRSignalingPathway	PHRF1	Plasmacytoid dendritic cell
IGHD5-24	BCRSignalingPathway
IGHD5-5	BCRSignalingPathway
IGHD6-13	BCRSignalingPathway
IGHD6-19	BCRSignalingPathway
IGHD6-25	BCRSignalingPathway
IGHD6-6	BCRSignalingPathway
IGHD7-27	BCRSignalingPathway
IGHE	BCRSignalingPathway
IGHG1	BCRSignalingPathway
IGHG2	BCRSignalingPathway
IGHG3	BCRSignalingPathway
IGHG4	BCRSignalingPathway
IGHJ@	BCRSignalingPathway
IGHJ1	BCRSignalingPathway
IGHJ2	BCRSignalingPathway
IGHJ3	BCRSignalingPathway
IGHJ4	BCRSignalingPathway
IGHJ5	BCRSignalingPathway
IGHJ6	BCRSignalingPathway
IGHM	BCRSignalingPathway
IGHV@	BCRSignalingPathway
IGHV1-18	BCRSignalingPathway
IGHV1-2	BCRSignalingPathway
IGHV1-24	BCRSignalingPathway
IGHV1-3	BCRSignalingPathway
IGHV1-45	BCRSignalingPathway
IGHV1-46	BCRSignalingPathway
IGHV1-58	BCRSignalingPathway
IGHV1-69	BCRSignalingPathway
IGHV1-8	BCRSignalingPathway
IGHV1-C	BCRSignalingPathway
IGHV1-F	BCRSignalingPathway
IGHV2-26	BCRSignalingPathway
IGHV2-5	BCRSignalingPathway
IGHV2-70	BCRSignalingPathway
IGHV3-11	BCRSignalingPathway
IGHV3-13	BCRSignalingPathway
IGHV3-15	BCRSignalingPathway
IGHV3-16	BCRSignalingPathway
IGHV3-20	BCRSignalingPathway
IGHV3-21	BCRSignalingPathway
IGHV3-23	BCRSignalingPathway
IGHV3-30	BCRSignalingPathway
IGHV3-30-3	BCRSignalingPathway
IGHV3-30-5	BCRSignalingPathway
IGHV3-33	BCRSignalingPathway
IGHV3-35	BCRSignalingPathway
IGHV3-38	BCRSignalingPathway
IGHV3-43	BCRSignalingPathway
IGHV3-48	BCRSignalingPathway
IGHV3-49	BCRSignalingPathway
IGHV3-53	BCRSignalingPathway
IGHV3-64	BCRSignalingPathway
IGHV3-66	BCRSignalingPathway
IGHV3-7	BCRSignalingPathway
IGHV3-72	BCRSignalingPathway
IGHV3-73	BCRSignalingPathway
IGHV3-74	BCRSignalingPathway
IGHV3-9	BCRSignalingPathway
IGHV3-D	BCRSignalingPathway
IGHV3-H	BCRSignalingPathway
IGHV4-28	BCRSignalingPathway
IGHV4-30-1	BCRSignalingPathway
IGHV4-30-2	BCRSignalingPathway
IGHV4-30-4	BCRSignalingPathway
IGHV4-31	BCRSignalingPathway
IGHV4-34	BCRSignalingPathway
IGHV4-39	BCRSignalingPathway
IGHV4-4	BCRSignalingPathway
IGHV4-59	BCRSignalingPathway
IGHV4-61	BCRSignalingPathway
IGHV4-B	BCRSignalingPathway
IGHV5-51	BCRSignalingPathway
IGHV5-A	BCRSignalingPathway
IGHV6-1	BCRSignalingPathway
IGHV7-4-1	BCRSignalingPathway
IGHV7-81	BCRSignalingPathway
IGK@	BCRSignalingPathway
IGKC	BCRSignalingPathway
IGKDEL	BCRSignalingPathway
IGKJ@	BCRSignalingPathway
IGKJ1	BCRSignalingPathway
IGKJ2	BCRSignalingPathway
IGKJ3	BCRSignalingPathway
IGKJ4	BCRSignalingPathway
IGKJ5	BCRSignalingPathway
IGKV@	BCRSignalingPathway
IGKV1-12	BCRSignalingPathway
IGKV1-13	BCRSignalingPathway
IGKV1-16	BCRSignalingPathway
IGKV1-17	BCRSignalingPathway
IGKV1-27	BCRSignalingPathway
IGKV1-33	BCRSignalingPathway
IGKV1-37	BCRSignalingPathway
IGKV1-39	BCRSignalingPathway
IGKV1-5	BCRSignalingPathway
IGKV1-6	BCRSignalingPathway
IGKV1-8	BCRSignalingPathway
IGKV1-9	BCRSignalingPathway
IGKV1D-12	BCRSignalingPathway
IGKV1D-13	BCRSignalingPathway
IGKV1D-16	BCRSignalingPathway
IGKV1D-17	BCRSignalingPathway
IGKV1D-33	BCRSignalingPathway
IGKV1D-37	BCRSignalingPathway
IGKV1D-39	BCRSignalingPathway
IGKV1D-42	BCRSignalingPathway
IGKV1D-43	BCRSignalingPathway
IGKV1D-8	BCRSignalingPathway
IGKV2-24	BCRSignalingPathway
IGKV2-28	BCRSignalingPathway
IGKV2-30	BCRSignalingPathway
IGKV2-40	BCRSignalingPathway
IGKV2D-24	BCRSignalingPathway
IGKV2D-28	BCRSignalingPathway
IGKV2D-29	BCRSignalingPathway
IGKV2D-30	BCRSignalingPathway
IGKV2D-40	BCRSignalingPathway
IGKV3-11	BCRSignalingPathway
IGKV3-15	BCRSignalingPathway
IGKV3-20	BCRSignalingPathway
IGKV3-7	BCRSignalingPathway
IGKV3D-11	BCRSignalingPathway
IGKV3D-15	BCRSignalingPathway
IGKV3D-20	BCRSignalingPathway
IGKV3D-7	BCRSignalingPathway
IGKV4-1	BCRSignalingPathway
IGKV5-2	BCRSignalingPathway
IGKV6-21	BCRSignalingPathway
IGKV6D-21	BCRSignalingPathway
IGKV6D-41	BCRSignalingPathway
IGL@	BCRSignalingPathway
IGLC@	BCRSignalingPathway
IGLC1	BCRSignalingPathway
IGLC2	BCRSignalingPathway
IGLC3	BCRSignalingPathway
IGLC6	BCRSignalingPathway
IGLC7	BCRSignalingPathway
IGLJ@	BCRSignalingPathway
IGLJ1	BCRSignalingPathway
IGLJ2	BCRSignalingPathway
IGLJ3	BCRSignalingPathway
IGLJ4	BCRSignalingPathway
IGLJ5	BCRSignalingPathway
IGLJ6	BCRSignalingPathway
IGLJ7	BCRSignalingPathway
IGLV@	BCRSignalingPathway
IGLV1-36	BCRSignalingPathway
IGLV1-40	BCRSignalingPathway
IGLV1-44	BCRSignalingPathway
IGLV1-47	BCRSignalingPathway
IGLV1-50	BCRSignalingPathway
IGLV1-51	BCRSignalingPathway
IGLV10-54	BCRSignalingPathway
IGLV11-55	BCRSignalingPathway
IGLV2-11	BCRSignalingPathway
IGLV2-14	BCRSignalingPathway
IGLV2-18	BCRSignalingPathway
IGLV2-23	BCRSignalingPathway
IGLV2-33	BCRSignalingPathway
IGLV2-8	BCRSignalingPathway
IGLV3-1	BCRSignalingPathway
IGLV3-10	BCRSignalingPathway
IGLV3-12	BCRSignalingPathway
IGLV3-16	BCRSignalingPathway
IGLV3-19	BCRSignalingPathway
IGLV3-21	BCRSignalingPathway
IGLV3-22	BCRSignalingPathway
IGLV3-25	BCRSignalingPathway
IGLV3-27	BCRSignalingPathway
IGLV3-32	BCRSignalingPathway
IGLV3-9	BCRSignalingPathway
IGLV4-3	BCRSignalingPathway
IGLV4-60	BCRSignalingPathway
IGLV4-69	BCRSignalingPathway
IGLV5-37	BCRSignalingPathway
IGLV5-39	BCRSignalingPathway
IGLV5-45	BCRSignalingPathway
IGLV5-48	BCRSignalingPathway
IGLV5-52	BCRSignalingPathway
IGLV6-57	BCRSignalingPathway
IGLV7-43	BCRSignalingPathway
IGLV7-46	BCRSignalingPathway
IGLV8-61	BCRSignalingPathway
IGLV9-49	BCRSignalingPathway
C3	Chemokines
C5	Chemokines
CAMP	Chemokines
CCL1	Chemokines
CCL11	Chemokines
CCL13	Chemokines
CCL14	Chemokines
CCL14-CCL15	Chemokines
CCL15	Chemokines
CCL16	Chemokines
CCL17	Chemokines
CCL18	Chemokines
CCL19	Chemokines
CCL2	Chemokines
CCL20	Chemokines
CCL21	Chemokines
CCL22	Chemokines
CCL23	Chemokines
CCL24	Chemokines
CCL25	Chemokines
CCL26	Chemokines
CCL27	Chemokines
CCL28	Chemokines
CCL3	Chemokines
CCL3L1	Chemokines
CCL3L2	Chemokines
CCL3L3	Chemokines
CCL4	Chemokines
CCL4L1	Chemokines
CCL4L2	Chemokines
CCL5	Chemokines
CCL7	Chemokines
CCL8	Chemokines
CKLF	Chemokines
CMA1	Chemokines
CTSG	Chemokines
CX3CL1	Chemokines
CXCL1	Chemokines
CXCL10	Chemokines
CXCL11	Chemokines
CXCL12	Chemokines
CXCL13	Chemokines
CXCL14	Chemokines
CXCL16	Chemokines
CXCL17	Chemokines
CXCL2	Chemokines
CXCL3	Chemokines
CXCL5	Chemokines
CXCL6	Chemokines
CXCL9	Chemokines
CYR61	Chemokines
DEFA1	Chemokines
DEFA3	Chemokines
DEFA5	Chemokines
DEFB1	Chemokines
DEFB103A	Chemokines
DEFB104A	Chemokines
DEFB4	Chemokines
EDN1	Chemokines
EDN2	Chemokines
EDN3	Chemokines
FGF10	Chemokines
FGF2	Chemokines
HTN3	Chemokines
IL8	Chemokines
LECT2	Chemokines
PF4	Chemokines
PF4V1	Chemokines
PLAU	Chemokines
PPBP	Chemokines
PPBPL1	Chemokines
PROK2	Chemokines
RNASE2	Chemokines
SAA1	Chemokines
SAA2	Chemokines
SBDS	Chemokines
SEMA3A	Chemokines
SEMA3B	Chemokines
SEMA3C	Chemokines
SEMA3D	Chemokines
SEMA3E	Chemokines
SEMA3F	Chemokines
SEMA3G	Chemokines
SEMA4A	Chemokines
SEMA4B	Chemokines
SEMA4C	Chemokines
SEMA4D	Chemokines
SEMA4F	Chemokines
SEMA4G	Chemokines
SEMA5A	Chemokines
SEMA5B	Chemokines
SEMA6A	Chemokines
SEMA6B	Chemokines
SEMA6C	Chemokines
SEMA6D	Chemokines
SEMA7A	Chemokines
SLIT1	Chemokines
SLIT2	Chemokines
TNC	Chemokines
TYMP	Chemokines
XCL1	Chemokines
XCL2	Chemokines
C5AR1	Chemokine_Receptors
CCBP2	Chemokine_Receptors
CCR1	Chemokine_Receptors
CCR10	Chemokine_Receptors
CCR3	Chemokine_Receptors
CCR4	Chemokine_Receptors
CCR5	Chemokine_Receptors
CCR6	Chemokine_Receptors
CCR7	Chemokine_Receptors
CCR8	Chemokine_Receptors
CCR9	Chemokine_Receptors
CCRL1	Chemokine_Receptors
CCRL2	Chemokine_Receptors
CMKLR1	Chemokine_Receptors
CX3CR1	Chemokine_Receptors
CXCR3	Chemokine_Receptors
CXCR4	Chemokine_Receptors
CXCR5	Chemokine_Receptors
CXCR6	Chemokine_Receptors
CXCR7	Chemokine_Receptors
CYSLTR1	Chemokine_Receptors
CYSLTR2	Chemokine_Receptors
DARC	Chemokine_Receptors
EDNRA	Chemokine_Receptors
EDNRB	Chemokine_Receptors
FPR1	Chemokine_Receptors
FPR2	Chemokine_Receptors
FPR2	Chemokine_Receptors
GPR17	Chemokine_Receptors
GPR32	Chemokine_Receptors
GPR33	Chemokine_Receptors
GPR44	Chemokine_Receptors
GPR77	Chemokine_Receptors
IL8RA	Chemokine_Receptors
IL8RB	Chemokine_Receptors
LTB4R	Chemokine_Receptors
LTB4R2	Chemokine_Receptors
PLAUR	Chemokine_Receptors
PLXNA1	Chemokine_Receptors
PLXNA2	Chemokine_Receptors
PLXNA3	Chemokine_Receptors
PLXNA4	Chemokine_Receptors
PLXNB1	Chemokine_Receptors
PLXNB2	Chemokine_Receptors
PLXNB3	Chemokine_Receptors
PLXNC1	Chemokine_Receptors
PLXND1	Chemokine_Receptors
PTAFR	Chemokine_Receptors
ROBO1	Chemokine_Receptors
ROBO2	Chemokine_Receptors
ROBO3	Chemokine_Receptors
RXFP3	Chemokine_Receptors
XCR1	Chemokine_Receptors
ADIPOQ	Cytokines
ADM	Cytokines
ADM2	Cytokines
AGRP	Cytokines
AGT	Cytokines
AMBN	Cytokines
AMELX	Cytokines
AMH	Cytokines
ANGPTL5	Cytokines
ANGPTL7	Cytokines
APLN	Cytokines
AREG	Cytokines
ARMET	Cytokines
ARMETL1	Cytokines
ARTN	Cytokines
AVP	Cytokines
AZU1	Cytokines
BDNF	Cytokines
BMP1	Cytokines
BMP10	Cytokines
BMP15	Cytokines
BMP2	Cytokines
BMP3	Cytokines
BMP4	Cytokines
BMP5	Cytokines
BMP6	Cytokines
BMP7	Cytokines
BMP8A	Cytokines
BMP8B	Cytokines
BTC	Cytokines
C19orf10	Cytokines
C3	Cytokines
C5	Cytokines
CALCA	Cytokines
CALCB	Cytokines
CAMP	Cytokines
CAT	Cytokines
CCK	Cytokines
CCL1	Cytokines
CCL11	Cytokines
CCL13	Cytokines
CCL14	Cytokines
CCL14-CCL15	Cytokines
CCL15	Cytokines
CCL16	Cytokines
CCL17	Cytokines
CCL18	Cytokines
CCL19	Cytokines
CCL2	Cytokines
CCL20	Cytokines
CCL21	Cytokines
CCL22	Cytokines
CCL23	Cytokines
CCL24	Cytokines
CCL25	Cytokines
CCL26	Cytokines
CCL27	Cytokines
CCL28	Cytokines
CCL3	Cytokines
CCL3L1	Cytokines
CCL3L2	Cytokines
CCL3L3	Cytokines
CCL4	Cytokines
CCL4L1	Cytokines
CCL4L2	Cytokines
CCL5	Cytokines
CCL7	Cytokines
CCL8	Cytokines
CD320	Cytokines
CD40LG	Cytokines
CD70	Cytokines
CECR1	Cytokines
CER1	Cytokines
CGA	Cytokines
CGB	Cytokines
CGB1	Cytokines
CGB2	Cytokines
CGB5	Cytokines
CGB7	Cytokines
CGB8	Cytokines
CHGA	Cytokines
CHGB	Cytokines
CKLF	Cytokines
CLCF1	Cytokines
CLEC11A	Cytokines
CMA1	Cytokines
CMTM1	Cytokines
CMTM2	Cytokines
CMTM3	Cytokines
CMTM4	Cytokines
CMTM5	Cytokines
CMTM6	Cytokines
CMTM7	Cytokines
CMTM8	Cytokines
CNTF	Cytokines
CORT	Cytokines
CRH	Cytokines
CSF1	Cytokines
CSF2	Cytokines
CSF3	Cytokines
CSH1	Cytokines
CSH2	Cytokines
CSHL1	Cytokines
CSPG5	Cytokines
CTF1	Cytokines
CTGF	Cytokines
CTSG	Cytokines
CX3CL1	Cytokines
CXCL1	Cytokines
CXCL10	Cytokines
CXCL11	Cytokines
CXCL12	Cytokines
CXCL13	Cytokines
CXCL14	Cytokines
CXCL16	Cytokines
CXCL17	Cytokines
CXCL2	Cytokines
CXCL3	Cytokines
CXCL5	Cytokines
CXCL6	Cytokines
CXCL9	Cytokines
CYR61	Cytokines
DEFA1	Cytokines
DEFA3	Cytokines
DEFA5	Cytokines
DEFB1	Cytokines
DEFB103A	Cytokines
DEFB104A	Cytokines
DEFB4	Cytokines
DKK1	Cytokines
EBI3	Cytokines
EDN1	Cytokines
EDN2	Cytokines
EDN3	Cytokines
EGF	Cytokines
EPGN	Cytokines
EPO	Cytokines
EREG	Cytokines
ESM1	Cytokines
FAM3B	Cytokines
FAM3C	Cytokines
FAM3D	Cytokines
FASLG	Cytokines
FGF1	Cytokines
FGF10	Cytokines
FGF11	Cytokines
FGF12	Cytokines
FGF13	Cytokines
FGF14	Cytokines
FGF16	Cytokines
FGF17	Cytokines
FGF18	Cytokines
FGF19	Cytokines
FGF2	Cytokines
FGF20	Cytokines
FGF21	Cytokines
FGF22	Cytokines
FGF23	Cytokines
FGF3	Cytokines
FGF4	Cytokines
FGF5	Cytokines
FGF6	Cytokines
FGF7	Cytokines
FGF8	Cytokines
FGF9	Cytokines
FIGF	Cytokines
FIGNL2	Cytokines
FLT3LG	Cytokines
FSHB	Cytokines
GAL	Cytokines
GALP	Cytokines
GAST	Cytokines
GCG	Cytokines
GDF1	Cytokines
GDF10	Cytokines
GDF11	Cytokines
GDF15	Cytokines
GDF2	Cytokines
GDF3	Cytokines
GDF5	Cytokines
GDF6	Cytokines
GDF7	Cytokines
GDF9	Cytokines
GDNF	Cytokines
GH1	Cytokines
GH2	Cytokines
GHRH	Cytokines
GHRL	Cytokines
GIP	Cytokines
GKN1	Cytokines
GMFB	Cytokines
GMFG	Cytokines
GNRH1	Cytokines
GNRH2	Cytokines
GPHA2	Cytokines
GPHB5	Cytokines
GPI	Cytokines
GREM1	Cytokines
GREM2	Cytokines
GRN	Cytokines
GRP	Cytokines
GUCA2A	Cytokines
HAMP	Cytokines
HBEGF	Cytokines
HDGF	Cytokines
HDGFRP3	Cytokines
HGF	Cytokines
HTN3	Cytokines
IAPP	Cytokines
IFNA1	Cytokines
IFNA10	Cytokines
IFNA13	Cytokines
IFNA14	Cytokines
IFNA16	Cytokines
IFNA17	Cytokines
IFNA2	Cytokines
IFNA21	Cytokines
IFNA4	Cytokines
IFNA5	Cytokines
IFNA6	Cytokines
IFNA7	Cytokines
IFNA8	Cytokines
IFNB1	Cytokines
IFNE	Cytokines
IFNG	Cytokines
IFNK	Cytokines
IFNW1	Cytokines
IGF1	Cytokines
IGF2	Cytokines
IL10	Cytokines
IL11	Cytokines
IL12A	Cytokines
IL12B	Cytokines
IL13	Cytokines
IL15	Cytokines
IL16	Cytokines
IL17A	Cytokines
IL17B	Cytokines
IL17C	Cytokines
IL17D	Cytokines
IL17F	Cytokines
IL18	Cytokines
IL19	Cytokines
IL1A	Cytokines
IL1B	Cytokines
IL1F10	Cytokines
IL1F5	Cytokines
IL1F6	Cytokines
IL1F7	Cytokines
IL1F8	Cytokines
IL1F9	Cytokines
IL1RN	Cytokines
IL2	Cytokines
IL20	Cytokines
IL21	Cytokines
IL22	Cytokines
IL23A	Cytokines
IL24	Cytokines
IL25	Cytokines
IL26	Cytokines
IL27	Cytokines
IL28A	Cytokines
IL28B	Cytokines
IL29	Cytokines
IL3	Cytokines
IL31	Cytokines
IL32	Cytokines
IL33	Cytokines
IL34	Cytokines
IL4	Cytokines
IL5	Cytokines
IL6	Cytokines
IL6ST	Cytokines
IL7	Cytokines
IL8	Cytokines
IL9	Cytokines
INHA	Cytokines
INHBA	Cytokines
INHBB	Cytokines
INHBC	Cytokines
INHBE	Cytokines
INS	Cytokines
INS-IGF2	Cytokines
INSL3	Cytokines
INSL4	Cytokines
INSL5	Cytokines
INSL6	Cytokines
JAG1	Cytokines
JAG2	Cytokines
KGFLP1	Cytokines
KGFLP2	Cytokines
KITLG	Cytokines
KL	Cytokines
LACRT	Cytokines
LECT2	Cytokines
LEFTY1	Cytokines
LEFTY2	Cytokines
LEP	Cytokines
LHB	Cytokines
LIF	Cytokines
LRSAM1	Cytokines
LTA	Cytokines
LTB	Cytokines
LTBP1	Cytokines
LTBP2	Cytokines
LTBP3	Cytokines
LTBP4	Cytokines
MDK	Cytokines
MIA	Cytokines
MIF	Cytokines
MLN	Cytokines
MSTN	Cytokines
NAMPT	Cytokines
NDP	Cytokines
NENF	Cytokines
NGF	Cytokines
NMB	Cytokines
NODAL	Cytokines
NOV	Cytokines
NPFF	Cytokines
NPPA	Cytokines
NPPB	Cytokines
NPPC	Cytokines
NPY	Cytokines
NRG1	Cytokines
NRG2	Cytokines
NRG3	Cytokines
NRG4	Cytokines
NRTN	Cytokines
NTF3	Cytokines
NTF4	Cytokines
NTS	Cytokines
NUDT6	Cytokines
OGN	Cytokines
OSGIN1	Cytokines
OSM	Cytokines
OSTN	Cytokines
OXT	Cytokines
P11	Cytokines
PDGFA	Cytokines
PDGFB	Cytokines
PDGFC	Cytokines
PDGFD	Cytokines
PDGFRA	Cytokines
PDGFRB	Cytokines
PDGFRL	Cytokines
PDYN	Cytokines
PENK	Cytokines
PF4	Cytokines
PF4V1	Cytokines
PGF	Cytokines
PLAU	Cytokines
PMCH	Cytokines
PNOC	Cytokines
POMC	Cytokines
PPBP	Cytokines
PPBPL1	Cytokines
PPBPL2	Cytokines
PPY	Cytokines
PRL	Cytokines
PRLH	Cytokines
PROK1	Cytokines
PROK2	Cytokines
PSPN	Cytokines
PTH	Cytokines
PTH2	Cytokines
PTHLH	Cytokines
PTN	Cytokines
PYY	Cytokines
QRFP	Cytokines
RABEP1	Cytokines
RABEP2	Cytokines
REG1A	Cytokines
RETN	Cytokines
RETNLB	Cytokines
RLN1	Cytokines
RLN2	Cytokines
RLN3	Cytokines
RNASE2	Cytokines
S100A6	Cytokines
SAA1	Cytokines
SAA2	Cytokines
SBDS	Cytokines
SCG2	Cytokines
SCGB3A1	Cytokines
SCT	Cytokines
SCYE1	Cytokines
SECTM1	Cytokines
SEMA3A	Cytokines
SEMA3B	Cytokines
SEMA3C	Cytokines
SEMA3D	Cytokines
SEMA3E	Cytokines
SEMA3F	Cytokines
SEMA3G	Cytokines
SEMA4A	Cytokines
SEMA4B	Cytokines
SEMA4C	Cytokines
SEMA4D	Cytokines
SEMA4F	Cytokines
SEMA4G	Cytokines
SEMA5A	Cytokines
SEMA5B	Cytokines
SEMA6A	Cytokines
SEMA6B	Cytokines
SEMA6C	Cytokines
SEMA6D	Cytokines
SEMA7A	Cytokines
SLIT1	Cytokines
SLIT2	Cytokines
SLURP1	Cytokines
SPP1	Cytokines
SST	Cytokines
STC1	Cytokines
STC2	Cytokines
TAC1	Cytokines
TDGF1	Cytokines
TDGF3	Cytokines
TG	Cytokines
TGFA	Cytokines
TGFB1	Cytokines
TGFB2	Cytokines
TGFB3	Cytokines
THPO	Cytokines
TNC	Cytokines
TNF	Cytokines
TNFRSF11B	Cytokines
TNFSF10	Cytokines
TNFSF11	Cytokines
TNFSF12	Cytokines
TNFSF13	Cytokines
TNFSF13B	Cytokines
TNFSF14	Cytokines
TNFSF15	Cytokines
TNFSF18	Cytokines
TNFSF4	Cytokines
TNFSF8	Cytokines
TNFSF9	Cytokines
TOR2A	Cytokines
TRH	Cytokines
TSHB	Cytokines
TSLP	Cytokines
TXLNA	Cytokines
TYMP	Cytokines
UCN	Cytokines
UCN2	Cytokines
UCN3	Cytokines
UTS2	Cytokines
UTS2D	Cytokines
VEGFA	Cytokines
VEGFB	Cytokines
VEGFC	Cytokines
VGF	Cytokines
VIP	Cytokines
XCL1	Cytokines
XCL2	Cytokines
ACVR1B	Cytokine_Receptors
ACVR1C	Cytokine_Receptors
ACVR2A	Cytokine_Receptors
ACVR2B	Cytokine_Receptors
ACVRL1	Cytokine_Receptors
ADCYAP1R1	Cytokine_Receptors
ADIPOR1	Cytokine_Receptors
ADIPOR2	Cytokine_Receptors
ADRB1	Cytokine_Receptors
ADRB2	Cytokine_Receptors
AGTR1	Cytokine_Receptors
AGTR2	Cytokine_Receptors
AMHR2	Cytokine_Receptors
ANGPT1	Cytokine_Receptors
ANGPT4	Cytokine_Receptors
ANGPTL1	Cytokine_Receptors
ANGPTL2	Cytokine_Receptors
ANGPTL3	Cytokine_Receptors
ANGPTL4	Cytokine_Receptors
ANGPTL6	Cytokine_Receptors
APLNR	Cytokine_Receptors
AR	Cytokine_Receptors
AVPR1A	Cytokine_Receptors
AVPR1B	Cytokine_Receptors
AVPR2	Cytokine_Receptors
BMPR1A	Cytokine_Receptors
BMPR1B	Cytokine_Receptors
BMPR2	Cytokine_Receptors
BRD8	Cytokine_Receptors
C3AR1	Cytokine_Receptors
C5AR1	Cytokine_Receptors
CALCR	Cytokine_Receptors
CALCRL	Cytokine_Receptors
CCBP2	Cytokine_Receptors
CCR1	Cytokine_Receptors
CCR10	Cytokine_Receptors
CCR3	Cytokine_Receptors
CCR4	Cytokine_Receptors
CCR5	Cytokine_Receptors
CCR6	Cytokine_Receptors
CCR7	Cytokine_Receptors
CCR8	Cytokine_Receptors
CCR9	Cytokine_Receptors
CCRL1	Cytokine_Receptors
CCRL2	Cytokine_Receptors
CD40	Cytokine_Receptors
CMKLR1	Cytokine_Receptors
CNTFR	Cytokine_Receptors
CRHR1	Cytokine_Receptors
CRHR2	Cytokine_Receptors
CRIM1	Cytokine_Receptors
CRLF1	Cytokine_Receptors
CRLF2	Cytokine_Receptors
CRLF3	Cytokine_Receptors
CSF1R	Cytokine_Receptors
CSF2RA	Cytokine_Receptors
CSF2RB	Cytokine_Receptors
CSF3R	Cytokine_Receptors
CX3CR1	Cytokine_Receptors
CXCR3	Cytokine_Receptors
CXCR4	Cytokine_Receptors
CXCR5	Cytokine_Receptors
CXCR6	Cytokine_Receptors
CXCR7	Cytokine_Receptors
CYSLTR1	Cytokine_Receptors
CYSLTR2	Cytokine_Receptors
DARC	Cytokine_Receptors
EDNRA	Cytokine_Receptors
EDNRB	Cytokine_Receptors
EGFR	Cytokine_Receptors
ENG	Cytokine_Receptors
EPOR	Cytokine_Receptors
ESR1	Cytokine_Receptors
ESR2	Cytokine_Receptors
ESRRA	Cytokine_Receptors
ESRRB	Cytokine_Receptors
ESRRG	Cytokine_Receptors
FGFR1	Cytokine_Receptors
FGFR2	Cytokine_Receptors
FGFR3	Cytokine_Receptors
FGFR4	Cytokine_Receptors
FGFRL1	Cytokine_Receptors
FLT1	Cytokine_Receptors
FLT3	Cytokine_Receptors
FLT4	Cytokine_Receptors
FPR1	Cytokine_Receptors
FPR2	Cytokine_Receptors
FPR2	Cytokine_Receptors
FSHR	Cytokine_Receptors
GALR2	Cytokine_Receptors
GALR3	Cytokine_Receptors
GCGR	Cytokine_Receptors
GHR	Cytokine_Receptors
GHRHR	Cytokine_Receptors
GHSR	Cytokine_Receptors
GIPR	Cytokine_Receptors
GLP1R	Cytokine_Receptors
GLP2R	Cytokine_Receptors
GNRHR	Cytokine_Receptors
GPER	Cytokine_Receptors
GPR17	Cytokine_Receptors
GPR32	Cytokine_Receptors
GPR33	Cytokine_Receptors
GPR44	Cytokine_Receptors
GPR77	Cytokine_Receptors
HNF4A	Cytokine_Receptors
HNF4G	Cytokine_Receptors
HTR3A	Cytokine_Receptors
HTR3B	Cytokine_Receptors
HTR3C	Cytokine_Receptors
HTR3D	Cytokine_Receptors
HTR3E	Cytokine_Receptors
IFNAR1	Cytokine_Receptors
IFNAR2	Cytokine_Receptors
IFNGR1	Cytokine_Receptors
IFNGR2	Cytokine_Receptors
IGF1R	Cytokine_Receptors
IGF2R	Cytokine_Receptors
IL10RA	Cytokine_Receptors
IL10RB	Cytokine_Receptors
IL11RA	Cytokine_Receptors
IL11RB	Cytokine_Receptors
IL12RB1	Cytokine_Receptors
IL12RB2	Cytokine_Receptors
IL13RA1	Cytokine_Receptors
IL13RA2	Cytokine_Receptors
IL15RA	Cytokine_Receptors
IL15RB	Cytokine_Receptors
IL17RA	Cytokine_Receptors
IL17RB	Cytokine_Receptors
IL17RC	Cytokine_Receptors
IL17RD	Cytokine_Receptors
IL17RE	Cytokine_Receptors
IL18R1	Cytokine_Receptors
IL18RAP	Cytokine_Receptors
IL1R1	Cytokine_Receptors
IL1R2	Cytokine_Receptors
IL1RAP	Cytokine_Receptors
IL1RL1	Cytokine_Receptors
IL1RL2	Cytokine_Receptors
IL20RA	Cytokine_Receptors
IL20RB	Cytokine_Receptors
IL21R	Cytokine_Receptors
IL22RA1	Cytokine_Receptors
IL22RA2	Cytokine_Receptors
IL23R	Cytokine_Receptors
IL27RA	Cytokine_Receptors
IL28RA	Cytokine_Receptors
IL2RA	Cytokine_Receptors
IL2RB	Cytokine_Receptors
IL2RG	Cytokine_Receptors
IL31RA	Cytokine_Receptors
IL3RA	Cytokine_Receptors
IL4R	Cytokine_Receptors
IL5RA	Cytokine_Receptors
IL6R	Cytokine_Receptors
IL7R	Cytokine_Receptors
IL8RA	Cytokine_Receptors
IL8RB	Cytokine_Receptors
IL9R	Cytokine_Receptors
INSR	Cytokine_Receptors
KDR	Cytokine_Receptors
LEPR	Cytokine_Receptors
LGR4	Cytokine_Receptors
LGR5	Cytokine_Receptors
LGR6	Cytokine_Receptors
LHCGR	Cytokine_Receptors
LIFR	Cytokine_Receptors
LTB4R	Cytokine_Receptors
LTB4R2	Cytokine_Receptors
LTBR	Cytokine_Receptors
MC1R	Cytokine_Receptors
MC2R	Cytokine_Receptors
MC3R	Cytokine_Receptors
MC4R	Cytokine_Receptors
MCHR1	Cytokine_Receptors
MCHR2	Cytokine_Receptors
MET	Cytokine_Receptors
MLNR	Cytokine_Receptors
MPL	Cytokine_Receptors
MTNR1A	Cytokine_Receptors
MTNR1B	Cytokine_Receptors
NGFR	Cytokine_Receptors
NMBR	Cytokine_Receptors
NPR1	Cytokine_Receptors
NPR3	Cytokine_Receptors
NR0B1	Cytokine_Receptors
NR0B2	Cytokine_Receptors
NR1D1	Cytokine_Receptors
NR1D2	Cytokine_Receptors
NR1H2	Cytokine_Receptors
NR1H3	Cytokine_Receptors
NR1H4	Cytokine_Receptors
NR1I2	Cytokine_Receptors
NR1I3	Cytokine_Receptors
NR2C1	Cytokine_Receptors
NR2C2	Cytokine_Receptors
NR2E1	Cytokine_Receptors
NR2E3	Cytokine_Receptors
NR2F1	Cytokine_Receptors
NR2F2	Cytokine_Receptors
NR2F6	Cytokine_Receptors
NR3C1	Cytokine_Receptors
NR3C2	Cytokine_Receptors
NR4A1	Cytokine_Receptors
NR4A2	Cytokine_Receptors
NR4A3	Cytokine_Receptors
NR5A1	Cytokine_Receptors
NR5A2	Cytokine_Receptors
NR6A1	Cytokine_Receptors
NRP1	Cytokine_Receptors
NRP2	Cytokine_Receptors
OGFR	Cytokine_Receptors
OPRD1	Cytokine_Receptors
OPRK1	Cytokine_Receptors
OPRL1	Cytokine_Receptors
OPRM1	Cytokine_Receptors
OSMR	Cytokine_Receptors
OXTR	Cytokine_Receptors
PGR	Cytokine_Receptors
PGRMC2	Cytokine_Receptors
PLAUR	Cytokine_Receptors
PLXNA1	Cytokine_Receptors
PLXNA2	Cytokine_Receptors
PLXNA3	Cytokine_Receptors
PLXNA4	Cytokine_Receptors
PLXNB1	Cytokine_Receptors
PLXNB2	Cytokine_Receptors
PLXNB3	Cytokine_Receptors
PLXNC1	Cytokine_Receptors
PLXND1	Cytokine_Receptors
PPARA	Cytokine_Receptors
PPARD	Cytokine_Receptors
PPARG	Cytokine_Receptors
PRLHR	Cytokine_Receptors
PRLR	Cytokine_Receptors
PTAFR	Cytokine_Receptors
PTGDR	Cytokine_Receptors
PTGDS	Cytokine_Receptors
PTGER1	Cytokine_Receptors
PTGER2	Cytokine_Receptors
PTGER3	Cytokine_Receptors
PTGER4	Cytokine_Receptors
PTGFR	Cytokine_Receptors
PTH1R	Cytokine_Receptors
PTH2R	Cytokine_Receptors
RARA	Cytokine_Receptors
RARB	Cytokine_Receptors
RARG	Cytokine_Receptors
ROBO1	Cytokine_Receptors
ROBO2	Cytokine_Receptors
ROBO3	Cytokine_Receptors
RORA	Cytokine_Receptors
RORB	Cytokine_Receptors
RORC	Cytokine_Receptors
RXFP1	Cytokine_Receptors
RXFP2	Cytokine_Receptors
RXFP3	Cytokine_Receptors
RXRA	Cytokine_Receptors
RXRB	Cytokine_Receptors
RXRG	Cytokine_Receptors
S1PR1	Cytokine_Receptors
S1PR2	Cytokine_Receptors
SCTR	Cytokine_Receptors
SDC1	Cytokine_Receptors
SDC2	Cytokine_Receptors
SDC3	Cytokine_Receptors
SDC4	Cytokine_Receptors
SORT1	Cytokine_Receptors
SSTR1	Cytokine_Receptors
SSTR2	Cytokine_Receptors
SSTR5	Cytokine_Receptors
ST2	Cytokine_Receptors
TACR1	Cytokine_Receptors
TEK	Cytokine_Receptors
TGFBR1	Cytokine_Receptors
TGFBR2	Cytokine_Receptors
TGFBR3	Cytokine_Receptors
THRA	Cytokine_Receptors
THRB	Cytokine_Receptors
TIE1	Cytokine_Receptors
TNFRSF10A	Cytokine_Receptors
TNFRSF10B	Cytokine_Receptors
TNFRSF10C	Cytokine_Receptors
TNFRSF10D	Cytokine_Receptors
TNFRSF11A	Cytokine_Receptors
TNFRSF12A	Cytokine_Receptors
TNFRSF13B	Cytokine_Receptors
TNFRSF13C	Cytokine_Receptors
TNFRSF14	Cytokine_Receptors
TNFRSF17	Cytokine_Receptors
TNFRSF18	Cytokine_Receptors
TNFRSF19	Cytokine_Receptors
TNFRSF1A	Cytokine_Receptors
TNFRSF1B	Cytokine_Receptors
TNFRSF21	Cytokine_Receptors
TNFRSF25	Cytokine_Receptors
TNFRSF4	Cytokine_Receptors
TNFRSF6B	Cytokine_Receptors
TNFRSF8	Cytokine_Receptors
TNFRSF9	Cytokine_Receptors
TRHR	Cytokine_Receptors
TSHR	Cytokine_Receptors
TUBB3	Cytokine_Receptors
VDR	Cytokine_Receptors
VIPR1	Cytokine_Receptors
VIPR2	Cytokine_Receptors
XCR1	Cytokine_Receptors
IFNA10	Interferons
IFNA13	Interferons
IFNA14	Interferons
IFNA16	Interferons
IFNA17	Interferons
IFNA2	Interferons
IFNA21	Interferons
IFNA4	Interferons
IFNA5	Interferons
IFNA6	Interferons
IFNA7	Interferons
IFNA8	Interferons
IFNB1	Interferons
IFNE	Interferons
IFNG	Interferons
IFNK	Interferons
IFNW1	Interferons
IFNAR2	Interferon_Receptor
IFNGR1	Interferon_Receptor
IFNGR2	Interferon_Receptor
IL11	Interleukins
IL12A	Interleukins
IL12B	Interleukins
IL13	Interleukins
IL15	Interleukins
IL16	Interleukins
IL17A	Interleukins
IL17B	Interleukins
IL17C	Interleukins
IL17D	Interleukins
IL17F	Interleukins
IL18	Interleukins
IL19	Interleukins
IL1A	Interleukins
IL1B	Interleukins
IL1F10	Interleukins
IL1F5	Interleukins
IL1F6	Interleukins
IL1F7	Interleukins
IL1F8	Interleukins
IL1F9	Interleukins
IL1RN	Interleukins
IL2	Interleukins
IL20	Interleukins
IL21	Interleukins
IL22	Interleukins
IL23A	Interleukins
IL24	Interleukins
IL25	Interleukins
IL26	Interleukins
IL27	Interleukins
IL28A	Interleukins
IL28B	Interleukins
IL29	Interleukins
IL3	Interleukins
IL31	Interleukins
IL32	Interleukins
IL33	Interleukins
IL34	Interleukins
IL4	Interleukins
IL5	Interleukins
IL6	Interleukins
IL6ST	Interleukins
IL7	Interleukins
IL8	Interleukins
IL9	Interleukins
TXLNA	Interleukins
IL10RA	Interleukins_Receptor
IL10RB	Interleukins_Receptor
IL11RA	Interleukins_Receptor
IL11RB	Interleukins_Receptor
IL12RB1	Interleukins_Receptor
IL12RB2	Interleukins_Receptor
IL13RA1	Interleukins_Receptor
IL13RA2	Interleukins_Receptor
IL15RA	Interleukins_Receptor
IL15RB	Interleukins_Receptor
IL17RA	Interleukins_Receptor
IL17RB	Interleukins_Receptor
IL17RC	Interleukins_Receptor
IL17RD	Interleukins_Receptor
IL17RE	Interleukins_Receptor
IL18R1	Interleukins_Receptor
IL18RAP	Interleukins_Receptor
IL1R1	Interleukins_Receptor
IL1R2	Interleukins_Receptor
IL1RAP	Interleukins_Receptor
IL1RL1	Interleukins_Receptor
IL1RL2	Interleukins_Receptor
IL20RA	Interleukins_Receptor
IL20RB	Interleukins_Receptor
IL21R	Interleukins_Receptor
IL22RA1	Interleukins_Receptor
IL22RA2	Interleukins_Receptor
IL23R	Interleukins_Receptor
IL27RA	Interleukins_Receptor
IL28RA	Interleukins_Receptor
IL2RA	Interleukins_Receptor
IL2RB	Interleukins_Receptor
IL2RG	Interleukins_Receptor
IL31RA	Interleukins_Receptor
IL3RA	Interleukins_Receptor
IL4R	Interleukins_Receptor
IL5RA	Interleukins_Receptor
IL6R	Interleukins_Receptor
IL7R	Interleukins_Receptor
IL8RA	Interleukins_Receptor
IL8RB	Interleukins_Receptor
IL9R	Interleukins_Receptor
ST2	Interleukins_Receptor
HLA-A	NaturalKiller_Cell_Cytotoxicity
[truncated: 501 more rows]

## Sheet: Table-S3
Table-S3: The enriched 21 Kyoto Encyclopedia of Genes and Genomes (KEGG) pathways between sub1 and sub2.
ID	NES	pvalue	p.adjust	leading_edge	core_enrichment
KEGG_OLFACTORY_TRANSDUCTION	1.99538	2.61313e-05	0.00051516	tags=76%, list=29%, signal=54%	OR10A3/OR8B4/OR5P3/CNGA3/OR10H5/OR8D1/OR8B8/OR8D2/OR5P2/GUCA1A/CAMK2A/OR8S1/GUCY2D/OR7A5/OR2B11/PDE1C/OR1N2/OR51Q1/OR2W3/OR52W1/OR5B21/OR1F1/CAMK2B/OR52K2/OR1L1/OR13H1
KEGG_NEUROACTIVE_LIGAND_RECEPTOR_INTERACTION	1.97231	1.003e-08	1.38415e-06	tags=56%, list=24%, signal=43%	GABRG2/GH1/OPRM1/GH2/GHRHR/CSH1/MC2R/SSTR1/CHRM1/HTR1A/CCKBR/GABRA4/GABRA1/GRM1/NPY1R/GRIA1/OPRK1/GRM5/HTR4/GLP2R/GRIK4/CHRM4/ADRA1A/NPBWR1/GABRA5/GRM4/HTR1D/MTNR1A/ADRB3/GRIK3/GRIN2B/GABBR2/GABRG3/CHRNA1/DRD2/ADRA1B/DRD1/GHSR/TACR3/HTR2A/BRS3/GABRA2/GRID2/HTR7/GRIA4/CHRND/NPY5R/P2RX6/GLRA2/CTSG/HRH4/HRH3/GABRR1/KISS1R/GRPR/DRD5/HRH2/FPR2/MTNR1B/SSTR3/CALCR
KEGG_CARDIAC_MUSCLE_CONTRACTION	1.75126	0.0024067	0.0195368	tags=35%, list=17%, signal=30%	CACNA1S/CACNG2/MYH7/MYH6/ATP1B4/ATP1A4/CACNG3/ACTC1/CACNG6/TNNI3/CACNG8
KEGG_P53_SIGNALING_PATHWAY	-1.87652	0.0063551	0.0417621	tags=90%, list=40%, signal=54%	CCNB1/CCNE1/GADD45A/CDKN1A/PERP/CDK6/SHISA5/TP53I3/CDK2/ATR/SIAH1/PTEN/FAS/MDM4/CDK1/TP73/ATM/IGF1
KEGG_RIG_I_LIKE_RECEPTOR_SIGNALING_PATHWAY	-1.89276	0.00559236	0.0385873	tags=90%, list=32%, signal=62%	AZI2/CHUK/CYLD/MAPK8/CASP10/IKBKE/MAPK10/OTUD5/CXCL10
KEGG_DRUG_METABOLISM_CYTOCHROME_P450	-1.95451	0.00529141	0.0384324	tags=53%, list=8%, signal=49%	GSTM2/GSTM4/GSTM3/CYP2D6/ADH7/ADH1C/ALDH3A1/GSTM1/FMO2
KEGG_SPLICEOSOME	-1.99269	0.00453998	0.0348065	tags=100%, list=60%, signal=40%	EIF4A3/HSPA6/DDX42/SNRPB2/CTNNBL1/LSM3/LSM5/SNRPF/THOC2/RBM22/ZMAT2/SNRPD2/PRPF6/SRSF9/PRPF4/SNW1/WBP11/EFTUD2/NCBP1/SRSF7/SMNDC1/SNRNP70/PRPF38A/PRPF38B/RBM8A
KEGG_LEISHMANIA_INFECTION	-1.99946	0.00142811	0.0123174	tags=50%, list=3%, signal=49%	JAK2/PRKCB/IFNG/ITGA4/HLA-DQA1/HLA-DQB1/HLA-DRA/HLA-DMA/HLA-DMB
KEGG_CELL_ADHESION_MOLECULES_CAMS	-2.08225	4.06283e-05	0.000700838	tags=40%, list=12%, signal=36%	HLA-E/CTLA4/CD22/ITGA4/CD8B/CD40LG/PTPRC/CD8A/SPN/ICOS/CD2/ITGAL/CD6/CD28/CLDN3/HLA-DQA1/ITGA8/HLA-DQB1/HLA-DRA/HLA-DMA/HLA-DMB
KEGG_B_CELL_RECEPTOR_SIGNALING_PATHWAY	-2.13607	0.00073035	0.00671922	tags=92%, list=38%, signal=57%	HRAS/GSK3B/PPP3CA/CHP1/RAC1/SOS2/CHUK/SOS1/PIK3CD/NFATC2/PPP3CB/PIK3R3/NFATC3/RASGRP3/VAV3/CARD11/INPP5D/PRKCB/PIK3CG/PLCG2/CD22/SYK/BTK
KEGG_NATURAL_KILLER_CELL_MEDIATED_CYTOTOXICITY	-2.13954	0.000407887	0.00429085	tags=62%, list=26%, signal=46%	NFATC2/FYN/FAS/PPP3CB/PIK3R3/NFATC3/PAK1/VAV3/CD247/PRKCB/PIK3CG/LCK/HLA-E/IFNG/PLCG2/SYK/FASLG/KLRK1/RAET1E/CD48/KLRD1/ITGAL/KLRC2/ZAP70/SH2D1A/KLRC3
KEGG_TYPE_I_DIABETES_MELLITUS	-2.34756	0.000365945	0.00429085	tags=53%, list=12%, signal=46%	HLA-E/IFNG/FASLG/CD28/HLA-DQA1/HLA-DQB1/HLA-DRA/HLA-DMA/HLA-DMB
KEGG_PRIMARY_IMMUNODEFICIENCY	-2.36552	0.000435304	0.00429085	tags=76%, list=21%, signal=60%	RFXAP/RFX5/IL7R/CD3D/LCK/JAK3/TNFRSF13C/CD8B/BTK/CD40LG/CIITA/PTPRC/CD8A/ICOS/CD3E/ZAP70
KEGG_METABOLISM_OF_XENOBIOTICS_BY_CYTOCHROME_P450	-2.38233	0.00018953	0.00261551	tags=60%, list=14%, signal=52%	EPHX1/GSTM2/CYP1B1/GSTM4/GSTM3/ADH7/AKR1C3/AKR1C1/ADH1C/ALDH3A1/GSTM1/AKR1C2
KEGG_INOSITOL_PHOSPHATE_METABOLISM	-2.38931	0.000415233	0.00429085	tags=92%, list=33%, signal=62%	OCRL/PLCG1/PIP4K2C/PIK3CD/PTEN/INPP4A/PLCB2/PIK3CG/PLCG2/PLCE1/PIP5K1B/PLCB4
KEGG_GRAFT_VERSUS_HOST_DISEASE	-2.55597	7.74984e-05	0.00118831	tags=71%, list=12%, signal=63%	HLA-E/IFNG/FASLG/KLRD1/CD28/HLA-DQA1/HLA-DQB1/HLA-DRA/HLA-DMA/HLA-DMB
KEGG_T_CELL_RECEPTOR_SIGNALING_PATHWAY	-2.61252	1.89666e-06	5.23478e-05	tags=63%, list=26%, signal=47%	NFATC2/FYN/PPP3CB/PIK3R3/NFATC3/PAK1/VAV3/RASGRP1/CARD11/CD247/PDCD1/PIK3CG/CD3D/LCK/IFNG/GRAP2/CTLA4/CD8B/CD40LG/PTPRC/CD8A/ICOS/ITK/CD3G/CD28/CD3E/ZAP70
KEGG_INTESTINAL_IMMUNE_NETWORK_FOR_IGA_PRODUCTION	-2.75637	1.30108e-05	0.000299248	tags=67%, list=11%, signal=60%	TNFSF13B/TNFRSF13C/ITGA4/CD40LG/CXCL12/TNFRSF17/ICOS/CD28/HLA-DQA1/HLA-DQB1/HLA-DRA/PIGR/HLA-DMA/HLA-DMB
KEGG_ALLOGRAFT_REJECTION	-2.96696	5.19638e-07	1.79275e-05	tags=83%, list=12%, signal=73%	HLA-E/IFNG/FASLG/CD40LG/CD28/HLA-DQA1/HLA-DQB1/HLA-DRA/HLA-DMA/HLA-DMB
KEGG_AUTOIMMUNE_THYROID_DISEASE	-3.02095	5.76317e-08	2.65106e-06	tags=91%, list=12%, signal=80%	HLA-E/CTLA4/FASLG/CD40LG/CD28/HLA-DQA1/HLA-DQB1/HLA-DRA/HLA-DMA/HLA-DMB
KEGG_ANTIGEN_PROCESSING_AND_PRESENTATION	-3.13728	2.04074e-08	1.40811e-06	tags=56%, list=12%, signal=49%	HLA-E/CD74/KLRC4/CD8B/CIITA/CD8A/KLRD1/KLRC2/HLA-DQA1/HLA-DQB1/HLA-DRA/KLRC3/HLA-DMA/HLA-DMB

## Sheet: Table-S4
Table-S4: The enriched 138 Gene Ontology (GO) biological pathways between sub1 and sub2.
ID	NES	pvalue	p.adjust	leading_edge	core_enrichment
GO_DETECTION_OF_LIGHT_STIMULUS	2.04759	0.000260154	0.0101495	tags=68%, list=26%, signal=50%	RHO/SAG/GRK1/GUCY2F/OPN5/ATP8A2/RPE65/SEMA5B/GUCA1A/PPEF1/GUCY2D/CRB1/RS1/RCVRN/GNAT1/GPR88/CACNA1F/ELOVL4/RP1
GO_DETECTION_OF_STIMULUS	1.93726	5.15995e-08	7.54901e-06	tags=58%, list=30%, signal=41%	OR10A3/TRPM8/LBP/RHO/SAG/NKX6-1/OTOP1/LPO/OR8B4/OR5P3/GRK1/OR8B3/OR10H5/CASR/HPN/GUCY2F/OR8B2/OPN5/OR8D1/OR8B8/ATP8A2/LHFPL5/RPE65/OR8D2/SEMA5B/YAP1/OR5P2/GUCA1A/PPEF2/TRPM3/OR8S1/PPEF1/HTR2A/SRPX/PDX1/CA6/COL11A1/GUCY2D/OR7A5/OR2B11/CRB1/PGLYRP2/SCN1A/OR1N2/RS1/PKD2L1/ANO3/RCVRN/GNAT1/TAS1R1/GPR88/CAV3/OR51Q1/OR2W3/OR52W1/CACNA1F/OR5B21/OR1F1/CST2/ELOVL4/OR1F2P/RP1/HMGA2/OR52K2/PDZD7/OR1L1/OR13H…
GO_DETECTION_OF_STIMULUS_INVOLVED_IN_SENSORY_PERCEPTION	1.92703	5.14546e-06	0.000430161	tags=67%, list=29%, signal=48%	OR10A3/LPO/OR8B4/OR5P3/OR8B3/OR10H5/HPN/GUCY2F/OR8B2/OR8D1/OR8B8/ATP8A2/LHFPL5/RPE65/OR8D2/SEMA5B/OR5P2/PPEF2/OR8S1/PPEF1/HTR2A/CA6/COL11A1/OR7A5/OR2B11/CRB1/SCN1A/OR1N2/PKD2L1/GNAT1/TAS1R1/OR51Q1/OR2W3/OR52W1/CACNA1F/OR5B21/OR1F1/CST2/OR1F2P/OR52K2/PDZD7/OR1L1/OR13H1
GO_DETECTION_OF_VISIBLE_LIGHT	1.91011	0.000315915	0.0117009	tags=78%, list=26%, signal=58%	RHO/SAG/GRK1/GUCY2F/OPN5/ATP8A2/RPE65/SEMA5B/GUCA1A/PPEF1/GUCY2D/CRB1/RS1/GNAT1/GPR88/CACNA1F/ELOVL4/RP1
GO_GAMMA_AMINOBUTYRIC_ACID_SIGNALING_PATHWAY	1.90986	0.000495928	0.0164896	tags=87%, list=29%, signal=62%	GABRG2/GABRR3/GABRA4/GABRA1/GABRA5/GABBR2/GABRG3/BDNF/GABRA2/SHISA7/GABRR1/GABRB3/GABRA3
GO_LIMBIC_SYSTEM_DEVELOPMENT	1.89755	3.19953e-05	0.00199188	tags=29%, list=13%, signal=26%	HSD3B1/NEUROD1/NR2E1/DLX2/GSX1/DLX1/CDK5R2/OTP/NKX2-1/LMX1A/DRD2/PROP1/POU3F2/DRD1
GO_PITUITARY_GLAND_DEVELOPMENT	1.88757	0.000369062	0.0130105	tags=50%, list=13%, signal=44%	GHRHR/GSX1/SLC6A3/OTP/NKX2-1/ADCYAP1/DRD2/PROP1/POU3F2
GO_REGULATION_OF_RESPONSE_TO_EXTRACELLULAR_STIMULUS	1.88605	0.000324183	0.0117106	tags=50%, list=13%, signal=43%	MT3/OPRM1/PRKCG/CCK/GHSR
GO_SENSORY_PERCEPTION_OF_SMELL	1.88479	3.92322e-06	0.000370301	tags=82%, list=29%, signal=58%	OR10A3/SLC6A3/OR8B4/OR5P3/OR8B3/OR10H5/OBP2A/OR8B2/OR8D1/OR8B8/OR8D2/OR5P2/DRD2/OR8S1/OR7A5/OR2B11/OR1N2/OR51Q1/OR2W3/OR52W1/OR5B21/OR1F1/OR1F2P/SLC24A4/OR52K2/OR1L1/OR13H1
GO_SEROTONIN_RECEPTOR_SIGNALING_PATHWAY	1.87674	0.000625826	0.0193446	tags=81%, list=26%, signal=61%	CHRM1/HTR1A/OR10H5/HTR4/HTR3D/CHRM4/HTR1D/HTR2A/HTR7/HRH4/HRH3/HRH2/CHRM3
GO_NEURON_FATE_COMMITMENT	1.86165	0.000808641	0.0231975	tags=62%, list=21%, signal=49%	DLX2/GSX1/DLX1/NKX6-1/EVX1/OLIG2/NKX2-1/MYT1L/POU3F2/FOXN4/SOX1/NTRK3/DBX1
GO_NEURAL_RETINA_DEVELOPMENT	1.85591	0.000182592	0.0083479	tags=58%, list=23%, signal=45%	NEUROD4/NEUROD1/TRPM1/DLX2/DLX1/DSCAM/ATP8A2/USH1C/RPE65/VSX1/HCN1/SLC17A7/FOXN4/GPM6A/CRB1/RS1/TGFB2/LHX1/SOX9
GO_AMINE_TRANSPORT	1.84907	0.000340155	0.0121377	tags=51%, list=21%, signal=41%	SLC22A2/SYT4/CCK/SLC38A3/SYT3/SLC18A1/KCNB1/DDC/TH/DRD2/DRD1/GHSR/HTR2A/SYT6/SLC22A16/SYT13/NPY5R/SV2A/HRH3
GO_HIPPOCAMPUS_DEVELOPMENT	1.83419	0.000185888	0.00836783	tags=22%, list=8%, signal=20%	HSD3B1/NEUROD1/NR2E1/DLX2/DLX1/CDK5R2/NKX2-1/LMX1A
GO_SENSORY_PERCEPTION_OF_LIGHT_STIMULUS	1.82962	3.16241e-05	0.00199188	tags=57%, list=29%, signal=41%	NR2E1/TRPM1/RHO/GRK1/CNGA3/CRX/COL2A1/GUCY2F/OPN5/ATP8A2/USH1C/RPE65/VSX1/SEMA5B/CRYBA2/CRYAA/GUCA1A/PCDH15/TH/PPEF2/CLRN1/CRYBB2/SLITRK6/SLC45A2/RAX/COL11A1/GUCY2D/CRB1/RGS9/RS1/RCVRN/CABP1/LRAT/GNAT1/CACNA1F/RP1L1/MYO3B/SLC24A2/RP1/EFEMP1/TULP2/EYA4/TYR
GO_CEREBRAL_CORTEX_NEURON_DIFFERENTIATION	1.82797	0.00141322	0.0350431	tags=50%, list=13%, signal=44%	NR2E1/DLX2/CHD5/DLX1/NKX2-1/DRD2/DRD1
GO_POSITIVE_REGULATION_OF_MULTICELLULAR_ORGANISM_GROWTH	1.81909	0.00159992	0.0386889	tags=54%, list=13%, signal=47%	GH1/GHRHR/SLC6A3/ATP8A2/DRD2/POU3F2/GHSR
GO_SENSORY_PERCEPTION_OF_CHEMICAL_STIMULUS	1.81058	0.000196992	0.00863107	tags=65%, list=29%, signal=46%	OR10A3/SLC6A3/LPO/OR8B4/OR5P3/OR8B3/OR10H5/OBP2A/OR8B2/OR8D1/OR8B8/OR8D2/OR5P2/DRD2/OR8S1/CA6/OR7A5/OR2B11/OR1N2/PKD2L1/GNAT1/TAS1R1/OR51Q1/OR2W3/OR52W1/OR5B21/OR1F1/CST2/TRPM5/OR1F2P/SLC24A4/OR52K2/OR1L1/OR13H1
GO_DETECTION_OF_ABIOTIC_STIMULUS	1.79861	0.000281254	0.0108283	tags=56%, list=26%, signal=41%	TRPM8/RHO/SAG/OTOP1/GRK1/HPN/GUCY2F/OPN5/ATP8A2/LHFPL5/RPE65/SEMA5B/GUCA1A/TRPM3/PPEF1/HTR2A/COL11A1/GUCY2D/CRB1/SCN1A/RS1/PKD2L1/ANO3/RCVRN/GNAT1/GPR88/CAV3/CACNA1F/ELOVL4/RP1
GO_SENSORY_PERCEPTION	1.79427	4.92106e-09	8.47002e-07	tags=53%, list=30%, signal=38%	OTOG/SCN10A/OR10A3/OPRM1/TRPM8/NR2E1/TRPM1/RHO/SLC6A3/LPO/OR8B4/OR5P3/GRK1/CNGA3/CCK/GRM1/MME/OR8B3/CRX/OR10H5/OBP2A/NPY1R/HPN/COL2A1/GUCY2F/OR8B2/OPN5/OR8D1/OPRK1/OR8B8/ATP8A2/LHFPL5/USH1C/RPE65/VSX1/GABRA5/OR8D2/LOXHD1/SEMA5B/ADCYAP1/CRYBA2/OTOA/CRYAA/OR5P2/GUCA1A/PCDH15/TH/DRD2/PPEF2/TRPM3/CLRN1/CRYBB2/PAX3/PTGS2/OR8S1/ATP6V0A4/PPEF1/HTR2A/OTOGL/SLITRK6/LHFPL3/SLC45A2/CA6/RAX/COL11A1/GUCY2D/OR…
GO_CILIUM_MOVEMENT	1.79249	0.000245988	0.00977663	tags=70%, list=37%, signal=45%	TTC29/CCDC63/ROPN1/ATP1A4/TTLL6/PRSS55/ROPN1L/DNAI2/TACR3/HYDIN/DNAH7/GAS2L2/TPPP2/CATSPER1/DNAH17/CACNA1I/SLC22A16/TEX101/TEKT3/TCTE1/CCDC151/DRC1/CELF3/DNAH11/LDHC/TEKT2/CCDC114/SLC9A3R1/EPPIN/WDR63/DNAI1/DNAH9/TTLL9
GO_RESPONSE_TO_DOPAMINE	1.78524	0.000929589	0.0259055	tags=51%, list=23%, signal=40%	OPRM1/CHRM1/HTR1A/OR10H5/NSG2/HTR4/HTR3D/CHRM4/HTR1D/DRD2/DRD1/HTR2A/RGS8/HTR7/RGS9/HRH4/HRH3/DRD5/HRH2
GO_ENDOCRINE_SYSTEM_DEVELOPMENT	1.76756	0.000720484	0.0210814	tags=38%, list=18%, signal=31%	NEUROD1/GHRHR/GSX1/PAX1/SLC6A3/NKX6-1/OTP/IL6/NKX2-1/ADCYAP1/HNF4A/DRD2/PROP1/POU3F2/NKX2-5/PDX1/APOA1
GO_SODIUM_ION_TRANSMEMBRANE_TRANSPORT	1.73167	0.000153535	0.00736463	tags=62%, list=35%, signal=41%	SCN4A/SCN10A/SLC17A4/SLC17A2/SLC6A3/HCN4/ATP1A4/SCN2B/NALCN/HCN1/SLC6A5/SLC17A7/SLC6A13/SLC9C2/ASIC4/SLC9A3/CACNA1I/SCN1A/PKD2L1/SLC9A4/SCN2A/SCN5A/CAV3/ATP4A/SLC5A1/TRPM5/SCN3A/SLC24A2/SLC6A7/SLC24A4/SLC12A3/SLC6A2/FXYD5/ATP1A3/SLC24A3/FXYD1/SLC9A3R1/SLC24A5/NETO1/SLC6A8/SLC6A12/SLC34A1/SLC4A10/SLC8A3/SCN11A
GO_SODIUM_ION_TRANSPORT	1.72176	9.56263e-05	0.00527929	tags=60%, list=35%, signal=39%	SCN4A/SCN10A/SLC17A4/SLC17A2/SLC6A3/HCN4/ATP1A4/SLC38A3/SCN2B/SLC5A11/SLC5A7/NALCN/HCN1/NKAIN1/SLC6A5/SLC5A5/DRD2/SLC17A7/SLC38A11/SLC6A13/NKX2-5/SLC9C2/ASIC4/SLC9A3/CACNA1I/SCN1A/NKAIN4/PKD2L1/SLC9A4/SCN2A/SLC10A4/SCN5A/CAV3/ATP4A/SLC5A1/TRPM5/SCN3A/SLC24A2/SLC6A7/SLC24A4/SLC12A3/SLC6A2/FXYD5/ATP1A3/SLC24A3/FXYD1/SLC9A3R1/SLC24A5/NETO1/SLC6A8/SLC6A12/SLC34A1/SLC4A10/SLC8A3/SCN11A
GO_GLUTAMATE_RECEPTOR_SIGNALING_PATHWAY	1.71093	0.000808661	0.0231975	tags=76%, list=40%, signal=45%	OPRM1/TRPM1/CACNG2/SSTR1/ACTN2/GRM1/GSG1L/CACNG3/GRIA1/KCNB1/GRM5/GRIK4/GRM4/GRIK3/GRIN2B/NECAB2/CACNG8/GRID2/SHISA7/RGS9/GRIA4/ARC/UNC13A/RASGRF1/GRIN2A/CRHBP/FRRS1L/NETO1/PPARGC1A/NLGN1/GRM2/GRIK2/APP/SHANK1/GRM6/GRIK5/CCL2
GO_RETINA_DEVELOPMENT_IN_CAMERA_TYPE_EYE	1.70491	0.00062918	0.0193446	tags=42%, list=24%, signal=32%	NEUROD4/NEUROD1/NR2E1/TRPM1/RHO/DLX2/DLX1/DCX/DSCAM/ATP8A2/USH1C/RPE65/VSX1/HCN1/SLC17A7/FOXN4/GPM6A/CRB1/RS1/GNAT1/TGFB2/LHX1/SOX9/RP1L1
GO_G_PROTEIN_COUPLED_RECEPTOR_SIGNALING_PATHWAY_COUPLED_TO_CYCLIC_NUCLEOTIDE_SECOND_MESSENGER	1.70076	0.000247256	0.00977663	tags=51%, list=27%, signal=37%	OPRM1/GHRHR/MC2R/SSTR1/GPR101/CHRM1/HTR1A/OR10H5/CASR/GPR26/NPY1R/OPRK1/HTR4/GLP2R/CHRM4/ADRA1A/GRM4/HTR1D/ADCYAP1/MTNR1A/ADRB3/GRIK3/DRD2/ADRA1B/DRD1/HTR2A/HTR7/PF4/HRH4/HRH3/LGR5/GNAT1/PTHLH/DRD5/HRH2/CCR3/FPR2/MTNR1B/SSTR3/CALCR/UCN2/CHRM3/APLP1/ADRA2B/ADCY2/GPR4
GO_REGULATION_OF_POSTSYNAPTIC_MEMBRANE_POTENTIAL	1.68668	0.00104676	0.0283594	tags=70%, list=39%, signal=43%	GABRG2/OPRM1/CHRM1/GABRA4/GABRA1/GRM1/GRIA1/GRM5/GRIK4/GABRA5/ADCYAP1/GRIK3/GRIN2B/GABRG3/CHRNA1/DRD2/SLC17A7/BDNF/GABRA2/GRID2/NPAS4/CUX2/CHRND/P2RX6/GLRA2/GABRR1/RGS7BP/NRXN1/GABRB3/GABRA3/GRIN2A/CBLN1/IGSF11/NETO1/SLC8A3/NLGN1/GLRA3/GRIK2/APP/CHRNA7/SHANK1/DGKI/MPP2/GRIK5
GO_POTASSIUM_ION_TRANSPORT	1.67666	0.000150157	0.00732264	tags=56%, list=33%, signal=37%	KCNQ2/KCNU1/EDN3/KCNH6/HCN4/KCNV1/ATP1A4/ACTN2/DPP10/ABCC8/HPN/KCNB1/KCNH5/KCNJ6/NALCN/HCN1/ADCYAP1/KCNK10/KCNJ16/DPP6/KCNN2/DRD2/DRD1/MIR153-1/HTR2A/SLC9C2/KCNC1/SLC9A3/KCNK17/PKD2L1/SLC9A4/KCNE1/KCNH8/KCNT1/CAV3/ATP4A/MTNR1B/KCNN1/TRPM5/SLC24A2/SLC24A4/SLC12A3/ATP1A3/SLC24A3/KCNH7/CAV1/SLC12A5/FLNA/FXYD1/KCNJ3/SLC24A5/NETO1/KCNN4/KCNQ3
GO_SYNAPTIC_TRANSMISSION_GLUTAMATERGIC	1.67404	0.00197915	0.0448914	tags=40%, list=17%, signal=34%	UNC13C/CACNG2/GRM1/CACNG3/GRM5/GRIK4/GRM4/ADCYAP1/GRIK3/DRD2/TNR/DRD1/SLC17A7/PTGS2/HTR2A/CACNG8/GRID2
GO_MONOVALENT_INORGANIC_CATION_TRANSPORT	1.64635	5.36818e-06	0.000436314	tags=55%, list=36%, signal=36%	SCN4A/KCNQ2/SCN10A/KCNU1/SLC17A4/EDN3/SLC17A2/SLC6A3/KCNH6/OTOP1/HCN4/KCNV1/ATP1A4/ACTN2/DPP10/SLC38A3/SCN2B/ABCC8/HPN/KCNB1/KCNH5/KCNJ6/SLC5A11/SLC5A7/NALCN/HCN1/NKAIN1/SLC6A5/ADCYAP1/KCNK10/KCNJ16/SLC5A5/SLC36A2/DPP6/KCNN2/DRD2/DRD1/SLC17A7/ATP6V0A4/MIR153-1/RHBG/HTR2A/SLC38A11/SLC6A13/NKX2-5/SLC9C2/ASIC4/KCNC1/SLC9A3/CACNA1I/KCNK17/SCN1A/NKAIN4/PKD2L1/SLC9A4/KCNE1/SCN2A/UCP1/SLC10A4/KCNH8/SCN5…
GO_REGULATION_OF_MEMBRANE_POTENTIAL	1.63437	1.80478e-05	0.0013202	tags=56%, list=35%, signal=37%	GABRG2/SCN4A/SCN10A/OPRM1/GABRR3/CACNG2/KCNH6/CHRM1/HCN4/GABRA4/GABRA1/ATP1A4/ACTN2/CCK/GRM1/SCN2B/SLC1A6/GRIA1/KCNB1/KCNH5/GRM5/GRIK4/HTR3D/ADRA1A/GABRA5/NALCN/HCN1/CTNNA3/ADCYAP1/KCNK10/POPDC3/GRIK3/GRIN2B/GABRG3/CHRNA1/KCNN2/DRD2/CACNA1E/DRD1/SLC17A7/BDNF/GABRA2/KCNC1/GRID2/CACNA1I/KCNK17/MYOC/NPAS4/SCN1A/NTRK3/CUX2/CHRND/P2RX6/GLRA2/KCNE1/SCN2A/GABRR1/RGS7BP/KCNH8/SCN5A/GPR88/CAV3/SLC4A3/MTNR…
GO_NEUROTRANSMITTER_TRANSPORT	1.62589	0.00101543	0.0277818	tags=36%, list=21%, signal=29%	RPH3A/UNC13C/SLC22A2/SLC6A3/SYT4/PRKCG/SLC1A6/SYT3/SLC18A1/CHAT/SLC5A7/ADRA1A/GRM4/DDC/SLC6A5/SV2C/SV2B/TH/DRD2/CAMK2A/SLC28A2/DRD1/SLC17A7/HTR2A/SLC6A13/GABRA2/SYT6/SYN2/OTOF/SV2A/HRH3/SYN3
GO_NERVOUS_SYSTEM_PROCESS	1.60178	5.36599e-09	8.72271e-07	tags=51%, list=35%, signal=35%	OTOG/GABRG2/SCN4A/SCN10A/CTNNA2/OR10A3/OPRM1/TRPM8/GABRR3/NR2E1/TRPM1/RHO/CACNG2/SLC6A3/CHRM1/SYT4/FABP7/SORCS3/LPO/GABRA4/OR8B4/OR5P3/GABRA1/GRK1/LHX8/PRKCG/CNGA3/CCK/GRM1/MME/OR8B3/CRX/OR10H5/CACNG3/MAG/OBP2A/NPY1R/HPN/COL2A1/GRIA1/GUCY2F/OR8B2/OPN5/OR8D1/OPRK1/GRM5/OR8B8/ATP8A2/LHFPL5/USH1C/HTR3D/ADRA1A/RPE65/VSX1/GABRA5/OR8D2/LMX1A/LOXHD1/SEMA5B/ADCYAP1/KCNK10/CRYBA2/NGF/OTOA/IGDCC3/GRIN2B/GA…
GO_MULTICELLULAR_ORGANISMAL_SIGNALING	1.5595	0.00230534	0.0488799	tags=43%, list=25%, signal=33%	SCN4A/SCN10A/CACNA1S/CACNG2/KCNH6/HCN4/ATP1A4/CACNG3/MAG/SCN2B/CTNNA3/OTOA/CHRNA1/KCNN2/TNR/CACNG6/DRD1/GHSR/NKX2-5/HRC/CACNG8/CACNA1I/SCN1A/NTRK3/KCNE1/SCN2A/ATP2B2/SCN5A/GPR88/DRD5/SLC4A3/CACNA1F/MTNR1B/DSG2/SCN3A
GO_ANION_TRANSMEMBRANE_TRANSPORT	1.51762	0.00156173	0.0384002	tags=51%, list=35%, signal=34%	GABRG2/GABRR3/SLC22A2/GABRA4/SLC7A14/GABRA1/SLC38A3/SLC7A3/CASR/SLC1A6/BEST3/GRM5/SLC35D3/SLC22A6/BSND/GABRA5/SLC6A5/SLC5A5/SLC36A2/GABRG3/SLC7A4/SLC17A7/SLC38A11/SLC6A13/CLCNKA/SLC9C2/GABRA2/SLC7A10/SLC9A3/GLRA2/SLC9A4/ANO3/CLCNKB/GABRR1/SLC4A3/SLC7A9/SLC2A1/SLC24A2/SLC6A7/SLC4A1/SLC24A4/GABRB3/SLC12A3/GABRA3/SLC24A3/SLC16A12/SLC12A5/SLC26A10/FXYD1/BEST2/SLC24A5/SLC16A1/SLC6A8/SLC6A12/SLC34A1/SL…
GO_G_PROTEIN_COUPLED_RECEPTOR_SIGNALING_PATHWAY	1.50909	3.76753e-06	0.000367459	tags=48%, list=33%, signal=33%	GABRG2/OR10A3/OPRM1/GHRHR/GABRR3/TRPM1/RHO/MC2R/EDN3/SSTR1/SAG/GPR101/CHRM1/FRMPD1/HTR1A/CCKBR/SORCS3/GABRA4/OR8B4/OR5P3/GABRA1/GRK1/ACTN2/CCK/GRM1/OR8B3/OR10H5/CASR/GPR26/NPY1R/RXFP3/GUCY2F/OR8B2/OPN5/OR8D1/OPRK1/MCF2/GRM5/OR8B8/HTR4/CCL7/GLP2R/CHRM4/ADRA1A/NPBWR1/ALOX15B/GABRA5/GRM4/HTR1D/OR8D2/KCTD16/ADCYAP1/MRGPRX3/MTNR1A/ADRB3/PDE11A/GRIK3/MLN/SAA1/GABBR2/GABRG3/OR5P2/GUCA1A/TENM1/DRD2/ADRA1…
GO_INORGANIC_ION_TRANSMEMBRANE_TRANSPORT	1.49286	2.19212e-05	0.00149166	tags=48%, list=35%, signal=32%	GABRG2/SCN4A/KCNQ2/SCN10A/KCNU1/OPRM1/CACNA1S/TRPM8/GABRR3/TRPM1/SLC17A4/CACNG2/EDN3/SLC17A2/SLC6A3/KCNH6/OTOP1/HCN4/GABRA4/GABRA1/KCNV1/ATP1A4/CNGA3/ACTN2/DPP10/CACNG3/SLC30A8/SCN2B/CASR/ABCC8/BEST3/SLC30A2/HPN/KCNB1/KCNH5/KCNJ6/GRM5/BSND/GABRA5/NALCN/HCN1/SLC6A5/KCNK10/KCNJ16/SLC5A5/SLC30A10/SLC36A2/GRIN2B/GABRG3/DPP6/KCNN2/DRD2/CACNA1E/TRPM3/CACNG6/DRD1/SLC17A7/ATP6V0A4/MIR153-1/RHBG/HTR2A/SLC…
GO_MALE_GAMETE_GENERATION	1.45072	0.00220581	0.0478089	tags=33%, list=27%, signal=24%	PRDM9/GALNTL5/TEX11/CCDC63/BRDT/SSTR1/CHD5/DUSP13/ROPN1/SPATA31D1/ATP1A4/SOHLH1/TNP2/TXNDC2/FAM9C/PAEP/CNBD2/TDRD12/TBATA/ROPN1L/GTSF1/SPATA31E1/SPINK1/GHSR/GAL3ST1/SPAG6/TSPAN8/TPPP2/CCNA1/KRT9/CATSPER1/DAZL/FSCN3/SLC22A16/NKAPL/SERPINA5/DPY19L2P1/FAM9A/GGT1/PCYT1B/SLC2A14/ZPBP/SOX9/SSTR3/TDRD1/CELF3/BIRC3/DDX25/ADAM29
GO_SYNAPTIC_SIGNALING	1.4408	0.000225593	0.00916784	tags=44%, list=35%, signal=29%	GABRG2/KCNQ2/OPRM1/RPH3A/GABRR3/NR2E1/UNC13C/CACNG2/SLC22A2/SLC6A3/CHRM1/HTR1A/SYT4/SORCS3/GABRA4/GABRA1/PRKCG/GRM1/MME/OR10H5/CACNG3/LRRTM1/SCN2B/SLC1A6/SYT3/ADIPOQ/GRIA1/KCNB1/OPRK1/GRM5/HTR4/NRG3/CHAT/GRIK4/HTR3D/CHRM4/SLC5A7/ADRA1A/NPBWR1/GABRA5/GRM4/HTR1D/SLC6A5/ADCYAP1/PCDH8/NGF/GRIK3/SV2C/GRIN2B/GABBR2/GABRG3/CHRNA1/SNCB/SV2B/TH/DRD2/CAMK2A/CACNA1E/TNR/DRD1/SLC17A7/GHSR/PTGS2/DLGAP2/HTR2A/…
GO_ION_TRANSMEMBRANE_TRANSPORT	1.43623	3.73239e-05	0.0022752	tags=46%, list=35%, signal=31%	GABRG2/SCN4A/KCNQ2/SCN10A/KCNU1/OPRM1/CACNA1S/TRPM8/GABRR3/TRPM1/SLC17A4/CACNG2/EDN3/SLC22A2/SLC17A2/SLC6A3/KCNH6/OTOP1/HCN4/GABRA4/SLC7A14/GABRA1/KCNV1/ATP1A4/CNGA3/ACTN2/DPP10/GSG1L/SLC38A3/CACNG3/SLC7A3/SLC30A8/SCN2B/CASR/SLC1A6/ABCC8/BEST3/SLC30A2/HPN/GRIA1/KCNB1/KCNH5/KCNJ6/GRM5/PIRT/GRIK4/HTR3D/SLC35D3/SLC22A6/BSND/GABRA5/UNC79/UNC80/NALCN/HCN1/SLC6A5/KCNK10/KCNJ16/SLC5A5/SLC30A10/GRIK3/SLC…
GO_ANION_TRANSPORT	1.42058	0.000884713	0.0251327	tags=47%, list=35%, signal=31%	GABRG2/GABRR3/SLC17A4/SLC22A2/SLC17A2/SYT4/GABRA4/SLC7A14/FABP4/AGXT/GABRA1/SLC22A11/SLC22A8/CCK/SLC38A3/SLC7A3/CASR/SLC1A6/BEST3/ABCG8/XKR7/GRM5/ATP8A2/SLC35D3/SLC22A6/BSND/GABRA5/SLC6A5/MTTP/SLC5A5/SLC36A2/GABRG3/FOLR3/SLC7A4/DRD2/SLC2A2/PLA2G5/SLC17A7/CA9/SLC38A11/SLC6A13/CLCNKA/SLC22A10/BDNF/XKR4/SLC9C2/CA6/SLC22A13/GABRA2/SLC7A10/ABCC11/SLC9A3/SLCO1C1/APOA1/NPY5R/GLRA2/SLC9A4/SV2A/ANO3/SLC22…
GO_CATION_TRANSMEMBRANE_TRANSPORT	1.41304	0.000403288	0.0137212	tags=46%, list=35%, signal=31%	SCN4A/KCNQ2/SCN10A/KCNU1/OPRM1/CACNA1S/TRPM8/TRPM1/SLC17A4/CACNG2/EDN3/SLC22A2/SLC17A2/SLC6A3/KCNH6/OTOP1/HCN4/KCNV1/ATP1A4/CNGA3/ACTN2/DPP10/GSG1L/SLC38A3/CACNG3/SLC7A3/SLC30A8/SCN2B/ABCC8/SLC30A2/HPN/GRIA1/KCNB1/KCNH5/KCNJ6/PIRT/UNC80/NALCN/HCN1/SLC6A5/KCNK10/KCNJ16/SLC30A10/SLC36A2/GRIN2B/DPP6/TMEM63C/KCNN2/DRD2/CACNA1E/TRPM3/CACNG6/DRD1/SLC17A7/ATP6V0A4/MIR153-1/RHBG/HTR2A/SLC6A13/HRC/SLC9C2/…
GO_CATION_TRANSPORT	1.3515	0.000618225	0.0193446	tags=43%, list=35%, signal=30%	SCN4A/KCNQ2/SCN10A/KCNU1/MT3/OPRM1/CACNA1S/TRPM8/TRPM1/SLC17A4/CACNG2/EDN3/SLC22A2/SLC17A2/SLC6A3/KCNH6/OTOP1/HTR1A/SYT4/HCN4/KCNV1/ATP1A4/CNGA3/ACTN2/DPP10/GSG1L/SLC38A3/CACNG3/SLC7A3/SLC30A8/SCN2B/CASR/PANX3/ABCC8/SYT3/SLC30A2/HPN/GRIA1/SLC18A1/KCNB1/KCNH5/KCNJ6/SLC5A11/PIRT/SLC5A7/ADRA1A/HRG/UNC80/NALCN/HCN1/NKAIN1/SLC6A5/ADCYAP1/KCNK10/KCNJ16/SLC5A5/SLC30A10/SLC36A2/GRIN2B/CHRNA1/DPP6/TMEM63C…
GO_METAL_ION_TRANSPORT	1.3475	0.000929623	0.0259055	tags=45%, list=36%, signal=30%	SCN4A/KCNQ2/SCN10A/KCNU1/MT3/OPRM1/CACNA1S/TRPM8/TRPM1/SLC17A4/CACNG2/EDN3/SLC17A2/SLC6A3/KCNH6/HCN4/KCNV1/ATP1A4/ACTN2/DPP10/SLC38A3/CACNG3/SLC30A8/SCN2B/CASR/ABCC8/SLC30A2/HPN/KCNB1/KCNH5/KCNJ6/SLC5A11/SLC5A7/ADRA1A/HRG/NALCN/HCN1/NKAIN1/SLC6A5/ADCYAP1/KCNK10/KCNJ16/SLC5A5/SLC30A10/GRIN2B/DPP6/KCNN2/DRD2/CAMK2A/CACNA1E/TRPM3/SPINK1/CACNG6/DRD1/SLC17A7/PTGS2/ATP6V0A4/MIR153-1/HTR2A/SLC38A11/SLC6…
GO_REGULATION_OF_LEUKOCYTE_DIFFERENTIATION	-1.4102	0.00128331	0.0323704	tags=42%, list=22%, signal=34%	LEF1/HCLS1/TOX/PPARGC1B/RASGRP1/MIR17HG/CARD11/IRF1/SOX13/INPP5D/EVI2B/IL12RB1/IL7R/BTN2A2/FGL2/C1QC/TNFRSF18/NCKAP1L/JAK3/CD74/IFNG/CTLA4/RHOH/CRTAM/SYK/MYB/XBP1/CCR2/BTK/PTPRC/FCRL3/CD27/SASH3/FOXP3/CD2/IKZF3/CD28/IRF4/ZAP70/MIR125B2/SFRP1/CCL19
GO_MACROAUTOPHAGY	-1.54358	0.00209512	0.0464419	tags=91%, list=61%, signal=35%	CAPNS1/HSPB8/MAP1LC3B2/GAPDH/LAMP2/FEZ1/TOMM40/ULK1/QSOX1/CHMP4C/RRAGA/TOMM7/SRC/VDAC1/CHMP2B/ATP6V0C/RIPK2/ATG2A/ADPRH/BNIP3L/ATP6V1D/ATG9A/RALB/VAMP8/NEDD4/VMP1/ZFYVE1/ERN1/WIPI2/CSNK2A1/WDFY3/PAFAH1B2/VPS4B/RAB1A/SNX6/RAB5A/RAB7A/PIP4K2C/VTA1/PRKACA/UBXN2A/VPS41/NPC1/PSEN1/LGALS8/STAM2/PRKAG2/VPS36/SIRT1/MAPK8/HDAC6/UVRAG/ATG16L2/NRBP2/MFSD8/NUPR1/TRIM13/TP53INP1/SYNPO2/ATP6V1C2/PIM2
GO_T_CELL_PROLIFERATION	-1.62865	0.000162461	0.0076671	tags=47%, list=14%, signal=40%	CARD11/IRF1/TNFSF8/IL12RB1/DOCK8/BTN2A2/PIK3CG/CLECL1/NCKAP1L/TNFSF13B/JAK3/DOCK2/HLA-E/BTN3A1/CTLA4/CRTAM/SYK/TNFRSF13C/CORO1A/CCR2/CD40LG/PTPRC/RASAL3/PTPN22/SASH3/SPN/FOXP3/CD6/CD28/CD3E/ZAP70/IGF1/IDO1/CCL19/HLA-DMB
GO_POSITIVE_REGULATION_OF_LYMPHOCYTE_DIFFERENTIATION	-1.72734	0.00215027	0.0473059	tags=47%, list=22%, signal=37%	LEF1/TOX/RASGRP1/SOX13/INPP5D/IL12RB1/IL7R/BTN2A2/NCKAP1L/CD74/IFNG/RHOH/SYK/MYB/XBP1/BTK/PTPRC/CD27/SASH3/FOXP3/ZAP70/CCL19
GO_SPINDLE_ORGANIZATION	-1.74919	0.000576531	0.0183362	tags=100%, list=69%, signal=31%	PLK2/FLNA/BIRC5/AURKC/FSD1/EFHC2/TRIM36/MYBL2/AURKA/POC1A/CHMP4C/MYH9/KIF4A/CHMP2B/DLGAP5/STAG2/GNAI1/CCNB1/SPAG5/TTK/EZR/TPX2/DYNC1H1/CLTC/RAN/CDC20/MAP4/SBDS/FBXO5/MAPRE1/TUBG2/RHOA/RAE1/PLK1/CHMP5/VPS4B/RACGAP1/DCTN2/NCOR1/NUMA1/TUBGCP6/TUBGCP3/MSTO1/UVRAG/GPSM2/HAUS4/PIBF1/TACC1/CENPW/BORA/CCDC69
GO_POSITIVE_REGULATION_OF_IMMUNE_EFFECTOR_PROCESS	-1.76418	0.000115065	0.00607834	tags=39%, list=12%, signal=34%	HLA-E/CD74/IFNG/CLNK/CRTAM/SYK/MYB/KLRK1/XBP1/BLK/CCR2/CD84/RAET1E/BTK/PTPRC/PTPN22/SASH3/CD177/FOXP3/KLRC4-KLRK1/SLAMF6/STAP1/CD28/SH2D1A/MZB1/CCL19/HLA-DMB
GO_REGULATION_OF_T_CELL_DIFFERENTIATION	-1.78382	7.90786e-05	0.00462768	tags=53%, list=22%, signal=41%	LEF1/TOX/RASGRP1/CARD11/IRF1/SOX13/IL12RB1/IL7R/BTN2A2/FGL2/TNFRSF18/NCKAP1L/JAK3/CD74/IFNG/CTLA4/RHOH/CRTAM/SYK/MYB/XBP1/CCR2/PTPRC/CD27/SASH3/FOXP3/CD2/CD28/IRF4/ZAP70/CCL19
GO_UNSATURATED_FATTY_ACID_METABOLIC_PROCESS	-1.82096	0.00224999	0.0484078	tags=23%, list=6%, signal=22%	CYP2D6/CYP4F12/CYP4F11/ABCD2/AKR1C3/AKR1C1/PTGDS/ALOX15/GSTM1/AKR1C2
GO_PRIMARY_ALCOHOL_METABOLIC_PROCESS	-1.82777	0.00166354	0.0395734	tags=50%, list=22%, signal=39%	RDH5/ACSS1/CHKA/ALDH2/ALDH1A3/ALDH3A2/AKR1A1/CYP1B1/SULT1A4/SDR16C5/DHRS9/CYP2D6/ALDH1A1/IGF1/AKR1B10/ADH7/AKR1C3/AKR1C1/ADH1C/AKR1C2
GO_ENDOTHELIUM_DEVELOPMENT	-1.85962	0.00136843	0.0342224	tags=97%, list=62%, signal=37%	HEG1/MYADM/IL1B/JAG1/GJA1/MET/PDE2A/ADAMTS12/ITGAX/VEGFA/RDX/ID1/PLOD3/CTNNB1/F2RL1/DLL4/EZR/KDM6B/RAPGEF3/F11R/ACVR2B/RHOA/RAP2C/MSN/TNFRSF1A/TJP1/CXCR4/PDE4D/COL15A1/HOXB5/ARHGEF26/NR2F2/SLC40A1/PPP1R16B/TJP3/GSTM3/CXCL10/CLDN3
GO_REGULATION_OF_LYMPHOCYTE_DIFFERENTIATION	-1.87853	2.17602e-05	0.00149166	tags=51%, list=22%, signal=41%	LEF1/TOX/RASGRP1/MIR17HG/CARD11/IRF1/SOX13/INPP5D/IL12RB1/IL7R/BTN2A2/FGL2/TNFRSF18/NCKAP1L/JAK3/CD74/IFNG/CTLA4/RHOH/CRTAM/SYK/MYB/XBP1/CCR2/BTK/PTPRC/FCRL3/CD27/SASH3/FOXP3/CD2/IKZF3/CD28/IRF4/ZAP70/SFRP1/CCL19
GO_REGULATION_OF_LEUKOCYTE_PROLIFERATION	-1.88436	2.26993e-06	0.000237208	tags=42%, list=14%, signal=36%	CLECL1/NCKAP1L/TNFSF13B/JAK3/HLA-E/CD74/CTLA4/HHEX/CRTAM/CD22/SYK/TNFRSF13C/MEF2C/CORO1A/BLK/CCR2/BTK/CD40LG/PTPRC/FCRL3/RASAL3/CD38/PTPN22/SASH3/SPN/FOXP3/BCL2/IKZF3/CD6/CD28/CD3E/ZAP70/IGF1/MZB1/IDO1/CCL19/HLA-DMB
GO_RESPONSE_TO_TOPOLOGICALLY_INCORRECT_PROTEIN	-1.89409	0.000395507	0.0136148	tags=94%, list=60%, signal=38%	HSPB8/RNF175/HSPA6/F12/HSP90AB1/HSP90AA1/PPP2R5B/HSPH1/PDIA6/SHC1/DNAJB1/DNAJA1/BFAR/EIF2S1/CUL7/DDIT3/ERN1/EXTL2/VAPB/HSPA5/POMT2/YIF1A/HSPD1/GSK3A/EDEM2/TOR1A/TMBIM6/HSPA9/JKAMP/UGGT2/RNF121/CDK5RAP3/SYVN1/HDAC6/DERL3/BHLHA15/HERPUD1/ASNS/SULT1A4/CHAC1/XBP1/CLU/ERN2/AGR2
GO_ALPHA_BETA_T_CELL_DIFFERENTIATION	-1.93673	0.000675173	0.0201587	tags=55%, list=19%, signal=45%	LEF1/TOX/IRF1/TNFSF8/IL12RB1/GPR183/GPR18/NCKAP1L/JAK3/IFNG/SYK/MYB/LY9/EOMES/SASH3/SPN/ITK/FOXP3/BCL2/SLAMF6/IRF4/ZAP70/CCL19
GO_LYMPHOCYTE_ACTIVATION_INVOLVED_IN_IMMUNE_RESPONSE	-1.93796	1.31852e-05	0.000989225	tags=44%, list=16%, signal=37%	CD180/GPR183/FGL2/JAK3/DOCK11/CD74/IFNG/PLCG2/MYB/LY9/XBP1/CORO1A/DOCK10/CD40LG/PTPRC/EOMES/SPN/FOXP3/ITGAL/SLAMF6/CD28/IRF4/ITM2A/POU2AF1/CCL19/HLA-DMB
GO_NEGATIVE_REGULATION_OF_STRESS_ACTIVATED_PROTEIN_KINASE_SIGNALING_CASCADE	-1.95842	0.00229752	0.0488799	tags=100%, list=53%, signal=47%	ZNF675/DUSP10/F2RL1/MARVELD3/SH3RF2/EZR/DNAJA1/DUSP3/IGBP1/ITCH/NCOR1/CYLD/FOXO1/PDCD4/PTPN22/SFRP1
GO_LYMPHOCYTE_MIGRATION	-1.97575	7.45956e-05	0.00445442	tags=49%, list=19%, signal=40%	CD200/ITGB7/DOCK8/GPR183/MYO1G/PIK3CG/CCL22/CXCR3/CRTAM/CYP7B1/ITGA4/KLRK1/CCL11/CCR2/CXCL13/SPNS2/CXCL12/SPN/KLRC4-KLRK1/ITGAL/ZAP70/CXCL10/CCR7/CXCL11/APOD/CCL19
GO_HISTONE_DEACETYLATION	-1.98578	0.00184791	0.0429127	tags=100%, list=54%, signal=46%	PER1/VEGFA/PHB/MORF4L2/HDAC11/ING2/TADA3/HDAC2/RCOR1/REST/RCOR3/SIRT7/SIRT1/MAPK8/HDAC6/ELK4/SDR16C5/FOXP3
GO_REGULATION_OF_ALPHA_BETA_T_CELL_DIFFERENTIATION	-2.00041	0.00173489	0.0409377	tags=40%, list=14%, signal=35%	NCKAP1L/JAK3/IFNG/SYK/MYB/SASH3/FOXP3/IRF4/ZAP70/CCL19
GO_LYMPHOCYTE_COSTIMULATION	-2.00146	0.000211705	0.00880449	tags=42%, list=15%, signal=36%	PDCD1/BTLA/TNFSF13B/LCK/GRAP2/CTLA4/TNFRSF13C/KLRK1/CD40LG/ICOS/KLRC4-KLRK1/CD28/CD3E/CCR7/CCL19
GO_RNA_DEPENDENT_DNA_BIOSYNTHETIC_PROCESS	-2.00313	0.00164831	0.0395324	tags=100%, list=54%, signal=46%	HSP90AB1/HSP90AA1/PPIA/CTNNB1/SRC/MAP3K4/TNKS1BP1/GAR1/CCT4/NOP10/CCT8/CCT3/CCT2/CCT7/ATR/XRN1/CTC1/ATM
GO_MITOCHONDRIAL_TRANSLATIONAL_TERMINATION	-2.02196	0.00196617	0.0448914	tags=94%, list=50%, signal=47%	MRPL32/MRPS17/MRPS30/ERAL1/MRPL14/MRPS7/MRPS6/MRPL11/MRPL23/MRPL17/MRPS35/MRPL10/MTRF1/MRPS14/MRPS16
GO_INTERFERON_GAMMA_PRODUCTION	-2.02263	9.30327e-05	0.00523488	tags=42%, list=13%, signal=36%	BTN3A2/BTN3A1/IRF8/TXK/CRTAM/TLR7/KLRK1/CCR2/EOMES/PTPN22/SASH3/SPN/ITK/FOXP3/KLRC4-KLRK1/CD2/SLAMF6/CD3E/CCR7/CD96
GO_RESPONSE_TO_TYPE_I_INTERFERON	-2.02636	0.00196095	0.0448914	tags=70%, list=26%, signal=52%	SP100/SAMHD1/TYK2/XAF1/IRF1/OAS2/ZBP1/IKBKE/GBP2/OAS1/NLRC5/EGR1/IFIT3/HLA-E/IRF8/IRF4
GO_REGULATION_OF_LEUKOCYTE_APOPTOTIC_PROCESS	-2.03161	0.000383862	0.0133712	tags=66%, list=18%, signal=54%	ZC3H8/PTEN/SIRT1/MERTK/HCLS1/MIR17HG/IL7R/DOCK8/PDCD1/GIMAP8/JAK3/CD74/HSH2D/MEF2C/BLK/BTK/CCR5/CD27/CXCL12/CD3G/CCR7/IDO1/CCL19
GO_ANTIGEN_PROCESSING_AND_PRESENTATION_OF_PEPTIDE_OR_POLYSACCHARIDE_ANTIGEN_VIA_MHC_CLASS_II	-2.03395	0.00050638	0.016648	tags=15%, list=3%, signal=15%	HLA-DQA1/HLA-DQB1/HLA-DRA/HLA-DMA/HLA-DMB
GO_CELL_RECOGNITION	-2.04026	1.4211e-06	0.000159928	tags=32%, list=7%, signal=30%	IGHV2-5/SEMA3A/IGHV3-30/TRBC2/IGHV4-39/CD6/IGHV4-61/IGHV1-18/CCR7/IGHM/IGHV4-31/IGLC2/IGHV4-34/IGHG3/IGHG1/IGHV3-21/IGHV3-23/IGHD/IGHG4/IGHV3-48/IGHA2/IGLC3/CCL19/IGHV3-33/IGLC7/TRDC/IGHV3-53/IGHA1/IGHV3-49
GO_MITOCHONDRIAL_TRANSLATION	-2.04536	0.00118933	0.0305615	tags=96%, list=50%, signal=48%	MRPS23/MPV17L2/MRPL32/MRPS17/MRPS30/ERAL1/SARS2/MRPL14/MRPS7/MRPS6/MRPL11/MTG2/MRPL23/MRPL17/MRPS35/MRPL10/IARS2/UQCC1/MTRF1/RPUSD4/MRPS14/MRPS16/NSUN3/MTG1
GO_REGULATION_OF_TELOMERE_MAINTENANCE_VIA_TELOMERE_LENGTHENING	-2.0458	0.0017991	0.0421134	tags=100%, list=46%, signal=54%	SRC/RTEL1/MAP3K4/CCT4/CCT8/CCT3/CCT2/CCT7/ATR/XRN1/CTC1/ATM/SLX1B
GO_DEFENSE_RESPONSE_TO_BACTERIUM	-2.05539	7.16669e-08	9.98559e-06	tags=41%, list=12%, signal=36%	HLA-E/RNASE6/IGHG2/IRF8/SYK/LYZ/IGLL5/KLRK1/CXCL13/WFDC2/SPN/IGKV3-20/MPEG1/IGHV2-5/GBP4/KLRC4-KLRK1/IGHV3-30/TRBC2/IGHV4-39/IGHV4-61/IGHV1-18/IGHM/IGHV4-31/IGLC2/IGHV4-34/IGHG3/IGHG1/LCN2/IGHV3-21/IGHV3-23/IGHD/IGHG4/IGHV3-48/PLAC8/IGHA2/IGLC3/IGHV3-33/IGLC7/TRDC/IGHV3-53/IGHA1/IGHV3-49
GO_TRANSLATIONAL_TERMINATION	-2.05602	0.00218505	0.0477124	tags=100%, list=52%, signal=48%	MRPS23/MRPL32/MRPS17/MRPS30/ERAL1/MRPL14/MRPS7/MRPS6/MRPL11/MRPL23/MRPL17/ETF1/MRPS35/MRPL10/MTRF1/MRPS14/MRPS16
GO_LYMPHOCYTE_HOMEOSTASIS	-2.06179	0.00127516	0.0323704	tags=56%, list=14%, signal=48%	NCKAP1L/TNFSF13B/JAK3/DOCK11/CD74/SLC40A1/TNFRSF13C/MEF2C/CORO1A/DOCK10/SPNS2/TNFRSF17/FOXP3/BCL2/GPR174
GO_CYTOKINE_PRODUCTION_INVOLVED_IN_INFLAMMATORY_RESPONSE	-2.06697	0.00205746	0.0459552	tags=44%, list=7%, signal=42%	MIR378A/NLRC3/GBP5/CD6/CD96/APOD/ABCD2/IDO1
GO_REGULATION_OF_T_CELL_RECEPTOR_SIGNALING_PATHWAY	-2.06738	0.00205746	0.0459552	tags=56%, list=19%, signal=45%	CARD11/CD226/BTN2A2/LCK/SLA2/PTPN22/UBASH3A/CCR7/SH2D1A/TRAT1
GO_REGULATION_OF_DEFENSE_RESPONSE_TO_VIRUS_BY_VIRUS	-2.0727	0.00159027	0.0386889	tags=93%, list=40%, signal=56%	AP2M1/AP2S1/PAK2/AP1S3/AP2B1/RAC1/AP1M1/FYN/CD247/ELMO1/LCK/DOCK2/CD8B/CD28
GO_POSITIVE_REGULATION_OF_LEUKOCYTE_CELL_CELL_ADHESION	-2.08018	4.06956e-08	6.26713e-06	tags=52%, list=22%, signal=40%	SKAP1/HAVCR2/LEF1/ETS1/CD5/PAK1/RASGRP1/CARD11/SOX13/IL12RB1/IL7R/DOCK8/BTN2A2/PDCD1/CLECL1/BTLA/NCKAP1L/TNFSF13B/LCK/JAK3/HLA-E/CD74/IFNG/GRAP2/CTLA4/RHOH/SYK/TNFRSF13C/MYB/ITGA4/KLRK1/XBP1/CORO1A/CCR2/CD40LG/PTPRC/RASAL3/CD27/PTPN22/SASH3/ICOS/FOXP3/KLRC4-KLRK1/CD6/CD28/CD3E/ZAP70/CCR7/IGF1/CCL19/HLA-DMB
GO_T_CELL_DIFFERENTIATION	-2.08245	1.0019e-07	1.27459e-05	tags=49%, list=19%, signal=40%	CARD11/IRF1/TNFSF8/SOX13/IL12RB1/IL7R/BTN2A2/GPR183/GPR18/FGL2/TNFRSF18/NCKAP1L/EGR1/CD3D/LCK/JAK3/DOCK2/CD74/IFNG/CTLA4/RHOH/CRTAM/SYK/MYB/LY9/XBP1/CCR2/PTPRC/CD8A/EOMES/CD27/PTPN22/SASH3/SPN/ITK/FOXP3/BCL2/CD2/SLAMF6/CD3G/CD28/CD3E/IRF4/THEMIS/ZAP70/CCR7/CCL19
GO_NEGATIVE_REGULATION_OF_LEUKOCYTE_APOPTOTIC_PROCESS	-2.09819	0.000714299	0.0210814	tags=70%, list=21%, signal=55%	MERTK/HCLS1/MIR17HG/IL7R/DOCK8/JAK3/CD74/HSH2D/CCR5/CD27/CXCL12/CCR7/IDO1/CCL19
GO_NUCLEAR_TRANSCRIBED_MRNA_CATABOLIC_PROCESS	-2.11318	0.000213643	0.00880449	tags=97%, list=55%, signal=44%	EIF4A3/SAMD4A/SMG9/RPL39/RPL38/RPL23A/CTIF/RPS21/SMG8/TNKS1BP1/RPS17/LSM3/LSM5/RPS7/ETF1/RPL27/PELO/EXOSC7/XRN2/RPS14/TNRC6B/NCBP1/PPP2R2A/PCID2/XRN1/SECISBP2/RPS24/NANOS1/DIS3/EXOSC8/ATM/EXOSC1/CPEB3/RBM8A/PATL2/BTG2
GO_REGULATION_OF_NATURAL_KILLER_CELL_MEDIATED_IMMUNITY	-2.13397	0.00119071	0.0305615	tags=80%, list=22%, signal=62%	HAVCR2/RASGRP1/CD226/HLA-E/CLNK/CRTAM/KLRK1/RAET1E/KLRC4-KLRK1/SLAMF6/CD96/SH2D1A
GO_ENDOSOME_ORGANIZATION	-2.14741	0.0011108	0.0295472	tags=100%, list=45%, signal=55%	LAPTM4B/CHMP2B/CORO1C/RAB22A/CHMP5/VPS4B/ALS2/RAB7A/VTA1/STAM2/CHMP7/AKTIP/VPS36/FASLG
GO_METAPHASE_PLATE_CONGRESSION	-2.14741	0.0011108	0.0295472	tags=100%, list=45%, signal=55%	RRS1/CHMP2B/CCNB1/SPAG5/DYNC1H1/FAM83D/CHMP5/VPS4B/DCTN2/KIF22/CHMP7/NUMA1/CENPC/PIBF1
GO_MITOCHONDRIAL_GENE_EXPRESSION	-2.15596	0.000182378	0.0083479	tags=90%, list=50%, signal=45%	MRPL32/MRPS17/TRMT5/MRPS30/ERAL1/SARS2/MRPL14/MRPS7/MRPS6/TRMT10A/MRPL11/MTG2/MRPL23/MRPL17/TBRG4/MRPS35/MRPL10/IARS2/UQCC1/MTRF1/RPUSD4/MRPS14/SUPV3L1/MRPS16/NSUN3/MTG1/PPARGC1B
GO_ALPHA_BETA_T_CELL_ACTIVATION	-2.17211	1.73365e-06	0.000187876	tags=53%, list=19%, signal=43%	IRF1/TNFSF8/IL12RB1/GPR183/GPR18/NCKAP1L/JAK3/DOCK2/HLA-E/IFNG/CRTAM/SYK/MYB/LY9/CCR2/PTPRC/RASAL3/EOMES/PTPN22/SASH3/SPN/ITK/FOXP3/BCL2/SLAMF6/CD28/CD3E/IRF4/ZAP70/CCL19
GO_NEGATIVE_T_CELL_SELECTION	-2.20237	0.00117041	0.0305615	tags=73%, list=13%, signal=64%	DOCK2/CD74/PTPRC/CD28/CD3E/THEMIS/ZAP70/CCR7
GO_PROSTANOID_METABOLIC_PROCESS	-2.20502	0.000634684	0.0193446	tags=31%, list=2%, signal=31%	AKR1C3/AKR1C1/PTGDS/GSTM1/AKR1C2
GO_T_CELL_MIGRATION	-2.2178	9.24149e-05	0.00523488	tags=52%, list=19%, signal=42%	CD200/ITGB7/DOCK8/GPR183/MYO1G/PIK3CG/CXCR3/ITGA4/CCR2/CXCL13/CXCL12/SPN/ITGAL/ZAP70/CXCL10/CXCL11/APOD
GO_NATURAL_KILLER_CELL_ACTIVATION	-2.21784	0.00032355	0.0117106	tags=71%, list=24%, signal=55%	MERTK/HAVCR2/TOX/PIBF1/RASGRP1/HLA-E/CLNK/KLRK1/CORO1A/PTPRC/IL21R/PTPN22/SLAMF7/KLRC4-KLRK1/CD2
GO_REGULATION_OF_B_CELL_DIFFERENTIATION	-2.22108	0.000527235	0.0169526	tags=65%, list=20%, signal=52%	MIR17HG/CARD11/INPP5D/NCKAP1L/SYK/XBP1/BTK/FCRL3/CD27/IKZF3/SFRP1
GO_REGULATION_OF_TELOMERE_MAINTENANCE	-2.22134	0.000527235	0.0169526	tags=100%, list=46%, signal=54%	SRC/XRCC1/RTEL1/MAP3K4/CCT4/ERCC1/CCT8/CCT3/CCT2/CCT7/ATR/XRN1/CTC1/PML/ATM/SLX1B
GO_REGULATORY_T_CELL_DIFFERENTIATION	-2.22271	0.00101594	0.0277818	tags=91%, list=26%, signal=68%	CBFB/NFATC2/TOX/IRF1/BTN2A2/TNFRSF18/IFNG/CTLA4/FOXP3/CD28
GO_ANTIGEN_PROCESSING_AND_PRESENTATION_OF_PEPTIDE_ANTIGEN_VIA_MHC_CLASS_I	-2.23072	0.000309873	0.0116242	tags=96%, list=49%, signal=49%	BCAP31/CLEC4A/PSMD10/PSMA7/PSMA2/PSMD2/ITGB5/PSMD12/PSMC4/ACE/SEC23A/NCF2/PSMB5/VAMP8/PDIA3/PSMB1/PSMD4/PSME3/PSMC6/CHUK/TAPBPL/PSMB10/IDE/CYBB/HLA-E/ERAP2
GO_POSITIVE_REGULATION_OF_B_CELL_PROLIFERATION	-2.2382	0.000288437	0.0109606	tags=62%, list=21%, signal=49%	VAV3/CARD11/GPR183/NCKAP1L/TNFSF13B/CD74/TNFRSF13C/MEF2C/PTPRC/FCRL3/CD38/SASH3/BCL2
GO_POSITIVE_REGULATION_OF_NATURAL_KILLER_CELL_MEDIATED_IMMUNITY	-2.26714	0.00112846	0.0297467	tags=83%, list=20%, signal=67%	RASGRP1/CD226/HLA-E/CLNK/CRTAM/KLRK1/RAET1E/KLRC4-KLRK1/SLAMF6/SH2D1A
GO_T_CELL_RECEPTOR_SIGNALING_PATHWAY	-2.27139	2.65305e-09	4.85177e-07	tags=43%, list=19%, signal=35%	CARD11/CD226/PDE4D/INPP5D/CD247/BTN2A2/WAS/CD3D/LCK/BTN3A2/SLA2/PLCG2/BTN3A3/BTN3A1/GRAP2/CTLA4/TXK/PTPRC/PTPN22/ITK/FOXP3/CD3G/TRAC/CD28/CD3E/UBASH3A/THEMIS/ZAP70/CCR7/SH2D1A/HLA-DQA1/TRAT1/HLA-DQB1/TRAV29DV5/HLA-DRA
GO_POSITIVE_REGULATION_OF_CALCIUM_MEDIATED_SIGNALING	-2.2752	0.000671359	0.0201587	tags=64%, list=14%, signal=55%	GSTM2/SYK/P2RX5/CD3E/ZAP70/IGF1/TRAT1
GO_TRNA_PROCESSING	-2.27622	0.000198	0.00863107	tags=95%, list=41%, signal=56%	TRMT5/TRMT10A/TRMT61A/CSTF2/METTL6/MOCS3/POP4/GRSF1/TYW3/TRMT11/FAM98B/RPUSD4/RPP30/TSEN2/DUS1L/TRMT13/NSUN3/ADAT2/TARBP1
GO_B_CELL_DIFFERENTIATION	-2.29707	5.54872e-06	0.000438798	tags=55%, list=20%, signal=44%	ATM/MIR17HG/CARD11/PLCL2/INPP5D/GPR183/NCKAP1L/JAK3/DOCK11/PLCG2/HHEX/SYK/ITGA4/XBP1/DOCK10/BTK/CD40LG/PTPRC/FCRL3/CD27/BCL2/IKZF3/ITM2A/POU2AF1/SFRP1/MS4A1
GO_POSITIVE_REGULATION_OF_INTERFERON_GAMMA_PRODUCTION	-2.31713	0.00013406	0.00676309	tags=63%, list=20%, signal=51%	HAVCR2/RASGRP1/CD226/PDE4D/IL12RB1/IRF8/TXK/CRTAM/TLR7/KLRK1/CCR2/PTPN22/SASH3/KLRC4-KLRK1/CD2/SLAMF6/CD3E
GO_ALPHA_BETA_T_CELL_PROLIFERATION	-2.323	0.000202454	0.00863107	tags=59%, list=13%, signal=51%	DOCK2/HLA-E/SYK/CCR2/PTPRC/RASAL3/PTPN22/CD28/CD3E/ZAP70
GO_T_CELL_CHEMOTAXIS	-2.35244	0.000410885	0.013819	tags=91%, list=16%, signal=77%	ADAM17/STK39/PIK3CD/GPR183/PIK3CG/CXCR3/CCR2/CXCL13/CXCL10/CXCL11
GO_POSITIVE_REGULATION_OF_LEUKOCYTE_PROLIFERATION	-2.40421	7.51246e-08	9.99157e-06	tags=49%, list=14%, signal=42%	CLECL1/NCKAP1L/TNFSF13B/JAK3/HLA-E/CD74/SYK/TNFRSF13C/MEF2C/CORO1A/CCR2/CD40LG/PTPRC/FCRL3/RASAL3/CD38/PTPN22/SASH3/FOXP3/BCL2/CD6/CD28/CD3E/ZAP70/IGF1/CCL19/HLA-DMB
GO_NATURAL_KILLER_CELL_MEDIATED_IMMUNITY	-2.4133	0.000144714	0.00717681	tags=59%, list=12%, signal=52%	HLA-E/CLNK/CRTAM/KLRK1/CORO1A/RAET1E/KLRD1/SLAMF7/KLRC4-KLRK1/SLAMF6/KLRC2/CD96/SH2D1A
GO_POSITIVE_REGULATION_OF_INTERLEUKIN_12_PRODUCTION	-2.41668	0.000203535	0.00863107	tags=62%, list=12%, signal=54%	IFNG/IL16/IRF8/SYK/CD40LG/CCR7/IDO1/CCL19
GO_RIBOSOMAL_SMALL_SUBUNIT_BIOGENESIS	-2.42466	0.000128037	0.00657257	tags=100%, list=43%, signal=57%	RPL38/NOL11/RPS21/ERAL1/FAM207A/MRPS7/FCF1/RPS17/TSR2/RPS7/RRP36/ERCC2/UTP3/RPS14/RIOK3/HELB/RPS24
GO_INTERLEUKIN_12_PRODUCTION	-2.45785	9.77437e-05	0.00529626	tags=72%, list=13%, signal=63%	PIBF1/SCIMP/JAK3/TIGIT/IFNG/IL16/IRF8/SYK/SLAMF1/CD40LG/CCR7/IDO1/CCL19
GO_T_CELL_SELECTION	-2.467	1.00299e-05	0.0007723	tags=57%, list=14%, signal=49%	CD3D/DOCK2/CD74/SYK/LY9/PTPRC/SPN/FOXP3/BCL2/SLAMF6/CD3G/CD28/CD3E/IRF4/THEMIS/ZAP70/CCR7
GO_NEGATIVE_REGULATION_OF_ANTIGEN_RECEPTOR_MEDIATED_SIGNALING_PATHWAY	-2.48432	0.000116332	0.00607834	tags=69%, list=18%, signal=57%	PLCL2/LPXN/BTN2A2/SLA2/CD22/FCRL3/PTPN22/UBASH3A/SH2D1A
GO_REGULATION_OF_ALPHA_BETA_T_CELL_ACTIVATION	-2.54013	4.27582e-06	0.00038748	tags=47%, list=14%, signal=41%	NCKAP1L/JAK3/HLA-E/IFNG/CRTAM/SYK/MYB/CCR2/PTPRC/RASAL3/PTPN22/SASH3/FOXP3/CD28/CD3E/IRF4/ZAP70/CCL19
GO_B_CELL_HOMEOSTASIS	-2.55132	2.34242e-05	0.00155771	tags=79%, list=14%, signal=68%	MIR17HG/NCKAP1L/TNFSF13B/DOCK11/CD74/TNFRSF13C/MEF2C/DOCK10/SPNS2/FOXP3/BCL2
GO_POSITIVE_T_CELL_SELECTION	-2.55858	2.13643e-05	0.00149166	tags=67%, list=14%, signal=58%	CD3D/DOCK2/CD74/LY9/PTPRC/SPN/FOXP3/BCL2/SLAMF6/CD3G/CD3E/IRF4/THEMIS/ZAP70
GO_POSITIVE_REGULATION_OF_T_CELL_PROLIFERATION	-2.57176	1.28404e-06	0.000150284	tags=55%, list=14%, signal=47%	CLECL1/NCKAP1L/TNFSF13B/JAK3/HLA-E/SYK/TNFRSF13C/CORO1A/CCR2/CD40LG/PTPRC/RASAL3/PTPN22/SASH3/FOXP3/CD6/CD28/CD3E/ZAP70/IGF1/CCL19/HLA-DMB
GO_POSITIVE_REGULATION_OF_ALPHA_BETA_T_CELL_ACTIVATION	-2.58495	2.61153e-06	0.000263494	tags=50%, list=14%, signal=43%	NCKAP1L/HLA-E/IFNG/SYK/MYB/CCR2/PTPRC/RASAL3/PTPN22/SASH3/FOXP3/CD28/CD3E/ZAP70/CCL19
GO_POSITIVE_REGULATION_OF_ALPHA_BETA_T_CELL_PROLIFERATION	-2.61421	2.91644e-05	0.00189633	tags=82%, list=12%, signal=72%	HLA-E/SYK/CCR2/PTPRC/RASAL3/PTPN22/CD28/CD3E/ZAP70
GO_REGULATION_OF_ANTIGEN_RECEPTOR_MEDIATED_SIGNALING_PATHWAY	-2.64358	4.50251e-06	0.00038748	tags=62%, list=19%, signal=50%	CARD11/CD226/PLCL2/LPXN/BTN2A2/PRKCB/LCK/SLA2/CD22/BLK/PTPRC/FCRL3/PTPN22/STAP1/UBASH3A/CCR7/SH2D1A/TRAT1
GO_TRNA_METABOLIC_PROCESS	-2.73846	4.43717e-06	0.00038748	tags=96%, list=41%, signal=57%	TRMT5/SARS2/TRMT10A/TRMT61A/CSTF2/METTL6/MOCS3/POP4/EXOSC7/IARS2/GRSF1/TYW3/TRMT11/FAM98B/RPUSD4/RPP30/TSEN2/DUS1L/TRMT13/EXOSC8/MARS2/NSUN3/ADAT2/TARBP1/SLFN13/SLFN11
GO_REGULATION_OF_B_CELL_PROLIFERATION	-2.82141	7.81047e-07	9.52226e-05	tags=68%, list=21%, signal=54%	VAV3/ATM/CARD11/INPP5D/GPR183/NCKAP1L/TNFSF13B/CD74/CTLA4/CD22/TNFRSF13C/MEF2C/BLK/BTK/PTPRC/FCRL3/CD38/SASH3/BCL2/IKZF3/MZB1
GO_PRODUCTION_OF_MOLECULAR_MEDIATOR_OF_IMMUNE_RESPONSE	-3.05259	1e-10	2.09e-08	tags=52%, list=14%, signal=45%	TNFSF13B/JAK3/HLA-E/CD74/CLNK/CD22/XBP1/CCR2/BTK/CD40LG/PTPRC/IGKV2D-28/FCRL3/PTPN22/SASH3/IGLV3-25/IGKV3-20/IGKV1D-12/FOXP3/IGKV1-17/IGKV4-1/IGKV1-39/IGLV3-19/CD28/IGKV1-6/ITM2A/IGLV1-44/CD96/IGKV1-9/IGLV3-16/IGKV6-21/IGLV3-1/IGKV3D-15/TRDV1/IGKV2-28/IGLV2-8/HLA-DQB1/IGKV2-29/IGKV1-12/MZB1/IGKV1D-13/IGLV2-14/IGLV2-23/IGKV1-16/IGLV3-9/IGLV5-45/IGKV1-27/IGLV1-51/IGKV1D-39/IGLV8-61/IGLV3-21
GO_B_CELL_PROLIFERATION	-3.2077	8.68345e-10	1.69385e-07	tags=72%, list=22%, signal=57%	LEF1/VAV3/ATM/RASGRP1/CARD11/PLCL2/INPP5D/IL7R/CD180/GPR183/NCKAP1L/TNFSF13B/CD74/CTLA4/CD22/TNFRSF13C/MEF2C/BLK/BTK/CD40LG/PTPRC/FCRL3/CD38/SASH3/BCL2/IKZF3/MZB1/MS4A1
GO_REGULATION_OF_HUMORAL_IMMUNE_RESPONSE	-3.33133	1e-10	2.09e-08	tags=63%, list=9%, signal=58%	PTPRC/C9/IGKV2D-28/CLU/CXCL13/SPNS2/IGLV3-25/IGKV3-20/IGKV1D-12/IGHV2-5/IGKV1-17/IGKV4-1/IGHV3-30/IGKV1-39/IGHV4-39/IGLV3-19/IGLV1-44/CCR7/IGLC2/IGHV4-34/IGLV3-1/IGHG3/IGKV2-28/IGHG1/IGLV2-8/IGKV2-29/IGKV1-12/IGHV3-23/IGHG4/IGHV3-48/IGLV2-14/IGLV2-23/IGKV1-16/IGLC3/IGHV3-33/IGLC7/IGHV3-53/IGLV1-51/IGKV1D-39/IGLV3-21
GO_MEMBRANE_INVAGINATION	-3.59741	1e-10	2.09e-08	tags=53%, list=7%, signal=50%	IGHV2-5/IGHV3-30/TRBC2/STAP1/IGHV4-39/IGHV4-61/IGHV1-18/IGHM/IGHV4-31/IGLC2/IGHV4-34/IGHG3/IGHG1/IGHV3-21/IGHV3-23/IGHD/IGHG4/IGHV3-48/ALOX15/IGHA2/IGLC3/IGHV3-33/IGLC7/TRDC/IGHV3-53/IGHA1/IGHV3-49
GO_FC_RECEPTOR_SIGNALING_PATHWAY	-3.68414	1e-10	2.09e-08	tags=49%, list=15%, signal=42%	IGKV1-5/MYO1G/WAS/NCKAP1L/PLCG2/IGHG2/GRAP2/SYK/BTK/PTPRC/IGKV2D-28/MAPK10/IGLV3-25/IGKV3-20/IGKV1D-12/ITK/IGHV2-5/IGKV1-17/IGKV4-1/IGHV3-30/IGKV1-39/IGHV4-39/CD3G/IGLV3-19/IGLV1-44/IGLC2/IGHV4-34/IGLV3-1/IGHG3/IGKV2-28/IGHG1/IGLV2-8/IGKV2-29/IGKV1-12/IGHV3-23/IGHG4/IGHV3-48/IGLV2-14/IGLV2-23/IGKV1-16/IGLC3/IGHV3-33/PIGR/IGLC7/IGHV3-53/IGLV1-51/IGKV1D-39/IGLV3-21
GO_B_CELL_MEDIATED_IMMUNITY	-3.69422	1e-10	2.09e-08	tags=74%, list=13%, signal=65%	SLA2/HLA-E/CD74/IGHG2/SUSD4/IGLL5/BTK/CD40LG/PTPRC/C9/IGKV2D-28/CLU/CD27/IGLV3-25/IGKV3-20/IGKV1D-12/FOXP3/IGHV2-5/IGKV1-17/IGKV4-1/IGHV3-30/TRBC2/IGKV1-39/IGHV4-39/IGLV3-19/CD28/IGHV4-61/IGHV1-18/IGLV1-44/IGHM/IGHV4-31/IGLC2/IGHV4-34/IGLV3-1/IGHG3/IGKV2-28/IGHG1/IGLV2-8/HLA-DQB1/IGKV2-29/IGHV3-21/IGKV1-12/IGHV3-23/IGHD/IGHG4/IGHV3-48/IGLV2-14/IGLV2-23/IGKV1-16/IGHA2/IGLC3/IGHV3-33/IGLC7/TRDC/IGH…
GO_B_CELL_RECEPTOR_SIGNALING_PATHWAY	-3.79268	1e-10	2.09e-08	tags=76%, list=14%, signal=66%	NCKAP1L/LCK/PLCG2/IGHG2/CTLA4/CD22/KLHL6/SYK/MEF2C/IGLL5/BLK/BTK/PTPRC/FCRL3/CD38/PTPN22/ITK/IGHV2-5/BCL2/IGHV3-30/TRBC2/STAP1/IGHV4-39/IGHV4-61/IGHV1-18/IGHM/IGHV4-31/IGLC2/IGHV4-34/IGHG3/IGHG1/IGHV3-21/IGHV3-23/IGHD/IGHG4/IGHV3-48/MS4A1/IGHA2/IGLC3/IGHV3-33/IGLC7/TRDC/IGHV3-53/IGHA1/IGHV3-49
GO_COMPLEMENT_ACTIVATION	-3.81885	1e-10	2.09e-08	tags=70%, list=11%, signal=63%	SUSD4/IGLL5/CFD/C9/IGKV2D-28/CLU/IGLV3-25/IGKV3-20/IGKV1D-12/MASP1/IGHV2-5/IGKV1-17/IGKV4-1/IGHV3-30/TRBC2/IGKV1-39/IGHV4-39/IGLV3-19/IGHV4-61/IGHV1-18/IGLV1-44/IGHM/IGHV4-31/IGLC2/IGHV4-34/IGLV3-1/IGHG3/IGKV2-28/IGHG1/IGLV2-8/IGKV2-29/IGHV3-21/IGKV1-12/IGHV3-23/IGHD/IGHG4/IGHV3-48/IGLV2-14/IGLV2-23/IGKV1-16/IGHA2/IGLC3/IGHV3-33/IGLC7/TRDC/IGHV3-53/IGLV1-51/IGHA1/KRT1/IGKV1D-39/IGHV3-49/IGLV3-21
GO_FC_EPSILON_RECEPTOR_SIGNALING_PATHWAY	-3.83551	1e-10	2.09e-08	tags=52%, list=12%, signal=46%	PLCG2/GRAP2/SYK/BTK/IGKV2D-28/MAPK10/IGLV3-25/IGKV3-20/IGKV1D-12/ITK/IGHV2-5/IGKV1-17/IGKV4-1/IGHV3-30/IGKV1-39/IGHV4-39/IGLV3-19/IGLV1-44/IGLC2/IGHV4-34/IGLV3-1/IGKV2-28/IGLV2-8/IGKV2-29/IGKV1-12/IGHV3-23/IGHV3-48/IGLV2-14/IGLV2-23/IGKV1-16/IGLC3/IGHV3-33/IGLC7/IGHV3-53/IGLV1-51/IGKV1D-39/IGLV3-21
GO_FC_RECEPTOR_MEDIATED_STIMULATORY_SIGNALING_PATHWAY	-3.89004	1e-10	2.09e-08	tags=66%, list=15%, signal=57%	CYFIP2/CD247/ELMO1/IGKV1-5/MYO1G/WAS/NCKAP1L/PLCG2/IGHG2/SYK/BLK/PTPRC/IGKV2D-28/IGLV3-25/IGKV3-20/IGKV1D-12/IGHV2-5/IGKV1-17/IGKV4-1/IGHV3-30/IGKV1-39/IGHV4-39/CD3G/IGLV3-19/IGLV1-44/IGLC2/IGHV4-34/IGLV3-1/IGHG3/IGKV2-28/IGHG1/IGLV2-8/IGKV2-29/IGKV1-12/IGHV3-23/IGHG4/IGHV3-48/IGLV2-14/IGLV2-23/IGKV1-16/IGLC3/IGHV3-33/IGLC7/IGHV3-53/IGLV1-51/IGKV1D-39/IGLV3-21
GO_HUMORAL_IMMUNE_RESPONSE_MEDIATED_BY_CIRCULATING_IMMUNOGLOBULIN	-3.96074	1e-10	2.09e-08	tags=82%, list=11%, signal=74%	SUSD4/IGLL5/PTPRC/C9/IGKV2D-28/CLU/IGLV3-25/IGKV3-20/IGKV1D-12/IGHV2-5/IGKV1-17/IGKV4-1/IGHV3-30/TRBC2/IGKV1-39/IGHV4-39/IGLV3-19/IGHV4-61/IGHV1-18/IGLV1-44/IGHM/IGHV4-31/IGLC2/IGHV4-34/IGLV3-1/IGHG3/IGKV2-28/IGHG1/IGLV2-8/HLA-DQB1/IGKV2-29/IGHV3-21/IGKV1-12/IGHV3-23/IGHD/IGHG4/IGHV3-48/IGLV2-14/IGLV2-23/IGKV1-16/IGHA2/IGLC3/IGHV3-33/IGLC7/TRDC/IGHV3-53/IGLV1-51/IGHA1/IGKV1D-39/IGHV3-49/IGLV3-21
GO_IMMUNOGLOBULIN_PRODUCTION	-4.02441	1e-10	2.09e-08	tags=61%, list=11%, signal=54%	CD22/XBP1/BTK/CD40LG/PTPRC/IGKV2D-28/FCRL3/SASH3/IGLV3-25/IGKV3-20/IGKV1D-12/FOXP3/IGKV1-17/IGKV4-1/IGKV1-39/IGLV3-19/CD28/IGKV1-6/ITM2A/IGLV1-44/IGKV1-9/IGLV3-16/IGKV6-21/IGLV3-1/IGKV3D-15/TRDV1/IGKV2-28/IGLV2-8/HLA-DQB1/IGKV2-29/IGKV1-12/MZB1/IGKV1D-13/IGLV2-14/IGLV2-23/IGKV1-16/IGLV3-9/IGLV5-45/IGKV1-27/IGLV1-51/IGKV1D-39/IGLV8-61/IGLV3-21
GO_PHAGOCYTOSIS_RECOGNITION	-4.07065	1e-10	2.09e-08	tags=74%, list=7%, signal=69%	IGHV2-5/IGHV3-30/TRBC2/IGHV4-39/IGHV4-61/IGHV1-18/IGHM/IGHV4-31/IGLC2/IGHV4-34/IGHG3/IGHG1/IGHV3-21/IGHV3-23/IGHD/IGHG4/IGHV3-48/IGHA2/IGLC3/IGHV3-33/IGLC7/TRDC/IGHV3-53/IGHA1/IGHV3-49
GO_POSITIVE_REGULATION_OF_B_CELL_ACTIVATION	-4.10743	1e-10	2.09e-08	tags=70%, list=14%, signal=61%	NCKAP1L/TNFSF13B/CD74/IGHG2/SYK/TNFRSF13C/MEF2C/IGLL5/XBP1/BTK/PTPRC/FCRL3/CD38/CD27/SASH3/IGHV2-5/BCL2/IGHV3-30/TRBC2/IGHV4-39/CD28/IGHV4-61/IGHV1-18/IGHM/IGHV4-31/IGLC2/IGHV4-34/IGHG3/IGHG1/IGHV3-21/IGHV3-23/IGHD/IGHG4/IGHV3-48/IGHA2/IGLC3/IGHV3-33/IGLC7/TRDC/IGHV3-53/IGHA1/IGHV3-49
GO_REGULATION_OF_B_CELL_ACTIVATION	-4.30734	1e-10	2.09e-08	tags=66%, list=14%, signal=57%	BANK1/NCKAP1L/TNFSF13B/CD74/IGHG2/CTLA4/CD22/SYK/TNFRSF13C/MEF2C/IGLL5/XBP1/BLK/BTK/PTPRC/FCRL3/CD38/TBC1D10C/CD27/SASH3/FOXP3/IGHV2-5/BCL2/IGHV3-30/TRBC2/IKZF3/IGHV4-39/CD28/IGHV4-61/IGHV1-18/IGHM/IGHV4-31/IGLC2/IGHV4-34/IGHG3/IGHG1/IGHV3-21/IGHV3-23/IGHD/SFRP1/MZB1/IGHG4/IGHV3-48/IGHA2/IGLC3/IGHV3-33/IGLC7/TRDC/IGHV3-53/IGHA1/IGHV3-49

## Sheet: Table-S5
Table-S5: The mutation frequencies of 45 driver genes of cervical SCC between sub1 and sub2.
symbols	total.mutation.sub1	total.mutation.sub2	p-value
KMT2C	19.2308	33.3333	0.0518
KMT2D	19.2308	0	<0.0001
TGFBR2	15.3846	16.6667	0.8208
MAPK1	11.5385	16.6667	0.8208
PIK3CA	11.5385	0	0.0006
NSD1	11.5385	0	0.0006
MED12	11.5385	0	0.0006
EP300	11.5385	0	0.0006
PTEN	11.5385	0	0.0006
POLQ	11.5385	0	0.0006
CASP8	7.69231	0	0.0055
BAP1	7.69231	0	0.0055
TP53	3.84615	16.6667	0.0046
ARID1A	3.84615	16.6667	0.0046
STIL	3.84615	0	0.0499
SPEN	3.84615	0	0.0499
RB1	3.84615	0	0.0499
PBRM1	3.84615	0	0.0499
NOTCH1	3.84615	0	0.0499
NFE2L2	3.84615	0	0.0499
FBXW7	3.84615	0	0.0499
COL1A1	3.84615	0	0.0499
FAT1	0	16.6667	<0.0001
SIRPA	0	0
CLIP1	0	0
CBFA2T3	0	0
MAP3K1	0	0
B2M	0	0
SRSF2	0	0
FAS	0	0
NF2	0	0
AKT1	0	0
HLA-A	0	0
EIF3E	0	0
IFNGR1	0	0
KLF5	0	0
POLE	0	0
HLA-B	0	0
SMAD4	0	0
LATS1	0	0
ERBB3	0	0
CDK12	0	0
STK11	0	0
KRAS	0	0
ERBB2	0	0
p value was obtained from the chi-square test between different subtypes.

## Sheet: Table-S6
Table-S6: 83 mRNAs significantly related to OS used to construct the random forest classifier.
Rank	GeneSymbol	FDR (False Discovery Rate)
1	ZNF284	0.00192828
2	CASC10	0.00212779
3	DNAJC6	0.00212779
4	IDO1	0.00235006
5	TANC2	0.00324177
6	BCL2	0.00366266
7	GDF5	0.00366266
8	MUC4	0.00366266
9	UNC79	0.00366266
10	BPIFA3	0.0038122
11	NEUROD1	0.0038122
12	NEUROD4	0.0038122
13	SMYD1	0.0038122
14	KCNQ2	0.00385364
15	NLRC3	0.00454551
16	PLAC8	0.00454551
17	TRIB2	0.00454551
18	CD2	0.00544843
19	MZB1	0.00632923
20	OR10A3	0.00647865
21	SLC2A1	0.00726706
22	FCRL5	0.00863607
23	GIMAP7	0.00863607
24	FOXR2	0.00969578
25	HDGFL1	0.00969578
26	CD28	0.00997586
27	SLC16A2	0.0136171
28	KLF17	0.0163932
29	ALPK2	0.0172308
30	DSG2	0.0172308
31	HILPDA	0.0172308
32	SYCP2L	0.0210121
33	CHRNA1	0.022948
34	FABP7	0.0232916
35	TBC1D10C	0.0247529
36	OVCH2	0.0255508
37	PCDHGB3	0.025671
38	PADI6	0.0258213
39	S100A10	0.0265135
40	EEF1A2	0.0283819
41	PLK2	0.0283819
42	MAGEA11	0.0287389
43	AKR1C2	0.0291858
44	GPR174	0.0291858
45	UBASH3A	0.0291858
46	ATP2A3	0.0293279
47	KNCN	0.029867
48	TRIM6	0.0314264
49	G0S2	0.0316479
50	PYGL	0.0316479
51	ACTN1	0.0319683
52	PTPN22	0.033202
53	MT2A	0.0337749
54	CD3E	0.033959
55	CD6	0.033959
56	ZAP70	0.033959
57	HSD3B1	0.0360099
58	SLC22A2	0.0360099
59	C12orf74	0.0368307
60	SLC15A2	0.0376034
61	SNAI1	0.0376034
62	ST6GAL1	0.0376034
63	WFDC3	0.0376034
64	ADSSL1	0.0379391
65	ITM2A	0.0385314
66	ZNF285	0.0389168
67	CCR7	0.0405545
68	CYP11B1	0.041176
69	AKR1C1	0.0432994
70	ROPN1	0.0441656
71	AHNAK2	0.044421
72	PPP4R4	0.044421
73	SLC22A13	0.044421
74	TUBB3	0.0463154
75	OBP2A	0.0472877
76	GATA3	0.0476102
77	CEACAM5	0.0485833
78	TMEM52B	0.0485833
79	CD96	0.0489321
80	IRF4	0.0489321
81	LMO4	0.0489321
82	RAB6C	0.0495222
83	NALCN	0.0497075

## Sheet: Table-S7
Table-S7: 23-mRNA signature related to cervical SCC subtypes.
Genes		group1	group2	SCCH cohort		TCGA cohort		GEO cohort		method
				p.format	p.signif	p.format	p.signif	p.format	p.signif
AKR1C1	Count	subtype 1 up	subtype 2 down	0.00033	***	0.02524	*	0.00052	***	Wilcoxon
ATP2A3	Count	subtype 1 up	subtype 2 down	0.00479	**	< 2e-16	****	< 2e-16	****	Wilcoxon
BIRC5	Count	subtype 1 down	subtype 2 up	0.03625	*	0.00176	**	0.0295	*	Wilcoxon
CA9	Count	subtype 1 down	subtype 2 up	0.0036	**	0.00296	**	0.01433	*	Wilcoxon
CCL19	Count	subtype 1 up	subtype 2 down	0.02386	*	< 2e-16	****	0.00352	**	Wilcoxon
CCR7	Count	subtype 1 up	subtype 2 down	0.00059	***	< 2e-16	****	0.00393	**	Wilcoxon
CD28	Count	subtype 1 up	subtype 2 down	0.00059	***	< 2e-16	****	< 2e-16	****	Wilcoxon
CD3E	Count	subtype 1 up	subtype 2 down	0.00084	***	< 2e-16	****	0.00484	**	Wilcoxon
FCRL5	Count	subtype 1 up	subtype 2 down	0.00196	**	< 2e-16	****	0.02061	*	Wilcoxon
ICOS	Count	subtype 1 up	subtype 2 down	0.00141	**	< 2e-16	****	0.02901	*	Wilcoxon
IL2RB	Count	subtype 1 up	subtype 2 down	0.00017	***	< 2e-16	****	0.00025	***	Wilcoxon
IRF4	Count	subtype 1 up	subtype 2 down	0.0031	**	< 2e-16	****	0.00141	**	Wilcoxon
ITK	Count	subtype 1 up	subtype 2 down	0.0072	**	< 2e-16	****	0.00878	**	Wilcoxon
ITM2A	Count	subtype 1 up	subtype 2 down	0.00048	***	< 2e-16	****	< 2e-16	****	Wilcoxon
MGAT5B	Count	subtype 1 down	subtype 2 up	0.00402	**	0.02569	*	0.00627	**	Wilcoxon
MS4A1	Count	subtype 1 up	subtype 2 down	0.00141	**	< 2e-16	****	0.0004	***	Wilcoxon
SFRP1	Count	subtype 1 up	subtype 2 down	0.0072	**	0.00013	***	0.02539	*	Wilcoxon
SPN	Count	subtype 1 up	subtype 2 down	0.00196	**	< 2e-16	****	0.0478	*	Wilcoxon
SPOCK2	Count	subtype 1 up	subtype 2 down	0.00141	**	< 2e-16	****	0.01737	*	Wilcoxon
TCHHL1	Count	subtype 1 down	subtype 2 up	0.0044	**	0.02974	*	0.0186	*	Wilcoxon
TRAT1	Count	subtype 1 up	subtype 2 down	0.00416	**	< 2e-16	****	0.01462	*	Wilcoxon
UBASH3A	Count	subtype 1 up	subtype 2 down	0.00084	***	< 2e-16	****	0.00872	**	Wilcoxon
ZAP70	Count	subtype 1 up	subtype 2 down	0.00033	***	< 2e-16	****	0.00036	***	Wilcoxon
